# Supplementary material for: Shared diagnostic genes and potential mechanisms between intervertebral disc degeneration and diabetes mellitus revealed by integrated transcriptomic analysis and machine learning
Source: Front Endocrinol (Lausanne). 2025 Jul 18;16:1576826. doi: 10.3389/fendo.2025.1576826 (PMC12313482; doi:10.3389/fendo.2025.1576826)
Supplement: Supplementary file 1 [file Table1.xlsx]

## Sheet: DM-GSE21321(PRTN3-DEGs)
	logFC	AveExpr	t	P.Value	adj.P.Val	B
C6orf85	1.82398883836151	4.66644242857973	7.46570198285798	6.59892076033202e-07	0.00536647324027769	5.93131412207116
PAPSS2	1.33146669564574	5.55578891287024	7.21047648084361	1.06182691734818e-06	0.00536647324027769	5.52180719810568
TADA2L	1.51066825221111	3.20502267641654	6.57040369111151	3.63913709492782e-06	0.0122614659185101	4.44727488462168
BRD4	1.52183804699913	5.19991100356589	5.86049251975018	1.52150419312596e-05	0.01920390937633	3.17712861585866
ST7	0.8402172058845	5.60704164663629	5.81262362373637	1.67954474413494e-05	0.01920390937633	3.08862566365839
CSNK2A1P	1.79411166556324	5.15555764876288	5.8005389548098	1.72205230495828e-05	0.01920390937633	3.06622774945604
IRS1	-1.10662	7.5654897733832	-5.77633	1.81058675660998e-05	0.01920390937633	3.02128398624142
WDR34	2.01535754910247	3.60614550931487	5.77389860346223	1.8197156216732e-05	0.01920390937633	3.01677415897559
ZRANB1	1.26322698623015	7.42880866894504	5.73645412305343	1.96671678649906e-05	0.01920390937633	2.94708400246606
HP	2.68819315854262	5.06136638081065	5.69884509644335	2.1266918374026e-05	0.01920390937633	2.87687683024483
TRIP12	0.964310541743268	9.3806666125666	5.65552948586736	2.3276330372458e-05	0.01920390937633	2.79575726388682
LOC644168	1.6159498306429	3.73285499988921	5.60951920002014	2.56255309310248e-05	0.01920390937633	2.70928979883159
ZYG11BL	0.898008283094314	6.44776395404334	5.5728896195484	2.76692312639088e-05	0.01920390937633	2.64023176153463
OTUB2	1.38304786278241	4.44504379082043	5.56488097121504	2.81379469990421e-05	0.01920390937633	2.62510723061601
POLE	1.12237082980049	6.02927292116965	5.53659182462928	2.98599115182755e-05	0.01920390937633	2.57160894213118
NFAM1	-1.95803	5.08093979652011	-5.46931	3.44038327833171e-05	0.01920390937633	2.44391428054058
SLC7A5	1.0150081678768	8.01436693304989	5.46079805279573	3.50272461814831e-05	0.01920390937633	2.42771430062348
DTNB	1.38637106226284	4.53291525712339	5.43857122159709	3.67104014513964e-05	0.01920390937633	2.38536402255669
EPC1	2.07646771007304	5.35794649566632	5.4366041438492	3.68633030170441e-05	0.01920390937633	2.38161271674339
TMOD3	1.34283125979382	5.42144248842946	5.42226957819235	3.79974463322714e-05	0.01920390937633	2.3542599152916
SCN4B	-1.53293	3.90584209143257	-5.33747	4.54794241384122e-05	0.0217487929436651	2.19187556450512
COX4NB	1.3228589781488	5.38130583245344	5.30401945719357	4.88321433867898e-05	0.0217487929436651	2.12755134442391
TOP1P2	0.989697216729462	6.40925969785154	5.2977538737663	4.94877560055697e-05	0.0217487929436651	2.11548673289098
IGSF2	1.41989301056362	4.4793873613597	5.25431557838984	5.42880779731979e-05	0.0228643288397118	2.0317029888908
C6orf211	2.27710539032464	4.34009812274668	5.2315562816992	5.69910254676777e-05	0.0230426114170915	1.98770691852914
KIAA0256	-0.691418	8.04295721361447	-5.13589	6.99467886701248e-05	0.0263129265878798	1.80206034477073
SLC1A4	1.66420288739727	4.35138053800332	5.13090774682548	7.06993988374015e-05	0.0263129265878798	1.79235362001438
BCL2L2	-0.91151	6.22586658044716	-5.0864	7.77956050033082e-05	0.0263129265878798	1.70557216600207
TMCC2	2.04372579321193	6.17596185956447	5.08586236861333	7.78861676489868e-05	0.0263129265878798	1.70451624271033
TXNDC11	0.731671277756162	6.77425006521604	5.08462	7.80953499838143e-05	0.0263129265878798	1.70208191759593
TARS	0.897108218224666	7.35398474506889	5.06394338227684	8.16491810544568e-05	0.0266229007128532	1.66168617747237
ACP2	1.55279995578183	5.76440015138965	5.0415903165077	8.56783062080217e-05	0.0270636349734588	1.61794908734325
ENTPD5	0.941808671467562	4.98393986009134	5.00968046635409	9.17848827037336e-05	0.0281139877081618	1.55541117941542
UNC13A	0.687066820439916	4.35440041961204	4.98856030614679	9.60694361859234e-05	0.0285608782637445	1.51395445302967
ZNF384	0.778729953492058	5.44857813332114	4.95235364411507	0.000103895482241661	0.0300050152713917	1.44276642305134
OLFM4	2.80614094608054	7.22991326425372	4.93210651056981	0.000108552536457036	0.0304791399585477	1.40289334596295
MCTP1	1.73402822350606	4.42250149510368	4.91063	0.000113724486021217	0.0310683001270935	1.3605581526799
KIAA1914	1.31125734647415	5.59645274547543	4.89354459062679	0.000118019967512361	0.031393311358288	1.32682808881731
ZCCHC6	1.40290015132686	7.30330081437375	4.8584737598517	0.000127360600806082	0.0328025213811589	1.25751026050308
UBE2C	1.43371061858734	4.60658651964874	4.83903273344923	0.000132859672910979	0.0328025213811589	1.21902907645355
RABL4	0.649152917474868	6.59279381681874	4.8383630176785	0.000133053361360063	0.0328025213811589	1.21770275416579
C6orf173	0.946168539251061	5.47735609807137	4.8268229346949	0.000136436427640652	0.0328357002521835	1.19484120963073
UCK1	2.81420665425423	4.25638127030499	4.78411444200248	0.000149737572014263	0.0333264323619957	1.1101154270702
C12orf43	1.01932022528229	6.06883643251723	4.77025378881985	0.000154332401667541	0.0333264323619957	1.08257923909496
ANP32A	1.97050121776945	6.15308991053775	4.76667650952658	0.000155541408707741	0.0333264323619957	1.0754693877126
ICAM4	2.04943602009618	4.47873137499043	4.74140569059692	0.000164361290276245	0.0333264323619957	1.02520811434222
ZNF397	1.54171624201266	4.62838450552172	4.73496064594197	0.00016669107047258	0.0333264323619957	1.01237968411302
MGC3123	1.84215405497594	5.17623646454639	4.73234368523728	0.000167646625227258	0.0333264323619957	1.00716966783578
MMP9	1.63825712830855	10.1146696767977	4.73160356600543	0.000167917881276652	0.0333264323619957	1.00569607196549
CITED2	0.617913368035165	8.31607013048335	4.71691751153836	0.000173393672900541	0.0333264323619957	0.97644505262202
CTDP1	0.789318401854383	5.93504310963571	4.71488250306828	0.000174166638024509	0.0333264323619957	0.97239021312063
ITGA2	1.90164283704135	3.06617883990094	4.7144900751415	0.000174316098045337	0.0333264323619957	0.971608239450494
ABI2	0.811245693652303	4.58485266261736	4.71337141110622	0.000174742868538363	0.0333264323619957	0.969379048318768
NET1	1.28181955315305	5.91215807343942	4.70340093378272	0.000178593865475028	0.0334301257818811	0.949505462376343
TEKT2	2.51844130406574	3.73348952023919	4.69316171384166	0.000182638536310731	0.0334973065843265	0.929086621835106
ATG4B	2.02937992684858	4.54046522232748	4.68135545888373	0.000187417999243712	0.0334973065843265	0.905530894361766
HTR6	-1.42621	4.66497016620202	-4.67104	0.000191698048155493	0.0334973065843265	0.884938789205578
THAP7	1.08924437841067	5.06729618069063	4.65494415329735	0.000198575618619484	0.0334973065843265	0.852789712234844
CCL20	-2.12899	4.6985790882483	-4.65474	0.000198666368202712	0.0334973065843265	0.852372959045463
DGCR14	1.31789038203318	6.08427152175935	4.65434503253263	0.000198836406317727	0.0334973065843265	0.851592595937875
HOMER2	1.15774764713267	5.3583148352203	4.61839631255983	0.000215138458750217	0.0343729797107829	0.779705275574067
C5orf20	-0.865054	5.42300498391888	-4.58976	0.000229093783097539	0.0343729797107829	0.722353066052869
FKBP3	0.722559944235187	7.31273	4.58769323507713	0.000230133519574682	0.0343729797107829	0.718220424338436
CACNA1D	1.00911144343797	4.75830721649741	4.58231604792831	0.000232866891314224	0.0343729797107829	0.707444199739211
TCTEX1D1	0.962444229133975	4.89178406703699	4.57323939970658	0.000237555780202985	0.0343729797107829	0.689248656101428
TBL2	1.34833454230542	5.36917063306829	4.57006280426772	0.000239219312992818	0.0343729797107829	0.682879099016108
RFC2	1.49330108080965	4.78469451916459	4.56834937454803	0.000240121512209932	0.0343729797107829	0.679443073332951
ASPH	0.916233900214494	3.95319998234244	4.56554285840867	0.00024160673774371	0.0343729797107829	0.673814516315637
MAP2K3	2.19992630960925	6.09393039130179	4.56266068028725	0.000243141707884421	0.0343729797107829	0.66803355840621
C9orf127	-0.831928	5.47271822882165	-4.56252	0.000243214447213952	0.0343729797107829	0.667760513094437
STYXL1	0.787738069550507	8.3507165751348	4.54433250751369	0.000253137062458133	0.0343729797107829	0.631256177756315
PTPRF	1.96655306902007	3.66238831943862	4.54206476715008	0.000254402430180932	0.0343729797107829	0.626703881041997
C10orf4	1.17088550474244	4.57679798538833	4.5393671949611	0.00025591599691428	0.0343729797107829	0.621288210561456
PRTN3	2.39251941974267	4.38503566087199	4.52544736671543	0.000263872612130682	0.0343729797107829	0.593333678907305
NRBP2	-0.863534	7.01141660315485	-4.52264	0.000265508797272816	0.0343729797107829	0.587689409466297
BIN2	2.56541278880394	5.22463	4.51289084821728	0.000271265038659197	0.0343729797107829	0.568104300319401
NME7	1.50739888925661	4.02119066886715	4.50127510744468	0.000278290503995461	0.0343729797107829	0.544754627922925
OR56B4	1.21213937196145	3.67642585546695	4.49241821691604	0.00028377107376998	0.0343729797107829	0.526944002827976
ATG9A	0.823078708658444	7.24443560181466	4.48048724427125	0.000291327241644688	0.0343729797107829	0.502942536037251
TUBB2C	0.966653382796238	8.55358006299148	4.47814317270939	0.00029283559763119	0.0343729797107829	0.498225771222597
TP53I3	0.954875915299627	4.86896628222193	4.47026315657324	0.000297964466573834	0.0343729797107829	0.482366638810638
MGC33657	1.63849465855469	3.43403534499035	4.45909909300206	0.000305387054882485	0.0343729797107829	0.459890579396506
QTRT1	1.70347578555262	4.47883804528148	4.4565985386259	0.000307075100300998	0.0343729797107829	0.454855138538118
SEC24D	1.03006720219936	5.6070571485695	4.45657117323123	0.000307093626005372	0.0343729797107829	0.454800029618468
AMBP	1.33031176285687	4.42703577604352	4.45412944507006	0.000308751181643301	0.0343729797107829	0.449882624489322
SPTLC2	1.41428520474559	6.09380110073581	4.44714458991254	0.000313543030810284	0.0343729797107829	0.435813523018976
MXI1	1.69809100907754	4.92371121053318	4.44656349481673	0.000313945059949179	0.0343729797107829	0.434642912869177
CTSD	1.02400421670529	9.69193389807351	4.4434880313331	0.000316081520927185	0.0343729797107829	0.428447038205972
CTBP1	0.600800825890672	7.64596791548266	4.43307825011568	0.000323422853666938	0.0343729797107829	0.407470568181824
MYLK	1.01533631587486	4.97940356719121	4.43180226598288	0.000324334521282919	0.0343729797107829	0.404898864126869
FRY	1.52994232312628	4.7389893780151	4.42998382445807	0.000325638263139105	0.0343729797107829	0.401233666633043
EPHA6	1.4032092112173	3.15443609141107	4.42629409243114	0.000328299966593802	0.0343729797107829	0.393796072725913
SQLE	0.881621430182071	5.58252059313456	4.42531619477176	0.000329009088835745	0.0343729797107829	0.391824719359346
CDYL2	1.27710888486208	3.55293435790511	4.42492892956028	0.00032929034256352	0.0343729797107829	0.391044010135722
ARID4B	1.03651817956887	7.99257822078619	4.42043331613806	0.000332573177630633	0.0343729797107829	0.381980330292262
WDR24	1.2841155042003	5.22768450253777	4.41958421796573	0.000333196925115905	0.0343729797107829	0.380268299997374
C19orf26	-2.31866	4.65761767501634	-4.41713	0.000335008968956719	0.0343729797107829	0.375312768872901
POP4	1.58448311773791	4.97758089137279	4.41461343894368	0.00033687229170635	0.0343729797107829	0.370244807276982
FLJ11151	0.930326343111446	7.42137273803054	4.41227421812819	0.000338616071962152	0.0343729797107829	0.365527249675127
ZNF238	0.863447836150814	4.56066666640742	4.41035020563215	0.00034005717956849	0.0343729797107829	0.361646785431952
TNFAIP8L1	0.91053628119927	7.20377157734127	4.40442106852757	0.00034453733036352	0.0344413953059425	0.349687041447489
C3orf39	0.746054223742489	5.99407516723589	4.4004794296889	0.00034754870609479	0.0344413953059425	0.341735059593634
CD9	1.84292199148079	4.83206836445125	4.39540116263225	0.000351467755394555	0.0344916123449336	0.331488552492944
ERMAP	1.23739499382785	5.77679744166467	4.38027687959505	0.000363406552387823	0.0347298833871745	0.300962439378122
MED9	1.13304899299245	4.98047834524151	4.37561044822692	0.000367172333009776	0.0347298833871745	0.291541086681986
TSC22D1	1.47894445781684	5.86654242018604	4.37261715946887	0.000369608654176303	0.0347298833871745	0.28549704764692
SSX2	1.77659574026888	3.22865576796674	4.36862204626606	0.000372885884225051	0.0347298833871745	0.2774292820532
LRRCC1	1.14894717576837	4.94056354459397	4.36676887503455	0.000374416021271569	0.0347298833871745	0.273686645707056
RUFY2	1.50288574672243	3.57283707554117	4.3641813289756	0.000376563150640382	0.0347298833871745	0.268460532681108
SULT2B1	0.684002088678438	4.93931439058941	4.36252165182661	0.000377946890837871	0.0347298833871745	0.265108242541987
DUSP16	0.773267867023027	5.52609519082908	4.35202077371601	0.000386821883151371	0.0349506131757695	0.243894320049174
SARS	0.706322498459855	7.34387512722699	4.34148189607566	0.000395940904205206	0.0349506131757695	0.222597161753475
SCN3A	0.925651002652263	4.91420881232182	4.34118997258673	0.000396196568277197	0.0349506131757695	0.222007146397033
FLJ25371	1.63660522616256	3.57062357746779	4.34066226911033	0.00039665914998635	0.0349506131757695	0.220940576651245
BRF1	1.49847145292056	3.48426	4.33954815932442	0.000397637565810595	0.0349506131757695	0.218688737538106
NBPF10	1.53399061077866	12.0941719595792	4.32799774661182	0.000407926066474789	0.0354403489128741	0.195338902183789
G3BP1	1.27949935061191	6.02563696382296	4.32434060617827	0.000411239414743039	0.0354403489128741	0.187944222998326
FLJ10986	0.67359634781638	6.28225348919187	4.32103896444467	0.000414254038063317	0.0354403489128741	0.181267721828733
C2orf17	1.05983783380593	8.59653158735805	4.3119170831613	0.000422699526117598	0.0354403489128741	0.162818575344176
ULK3	1.29721920635263	5.13285314994665	4.31070910812526	0.000423830897979496	0.0354403489128741	0.160375089463183
MFHAS1	1.93401247573745	6.15791073086427	4.3096417104778	0.000424833152881106	0.0354403489128741	0.158215897638949
KEAP1	1.24547244140189	6.58400785678056	4.30534304754429	0.00042889376816315	0.0354403489128741	0.149519704997485
ZNF646	1.14147422810236	5.56471148598099	4.30285838228871	0.000431258697693264	0.0354403489128741	0.144492780935168
AIFL	-2.57947	4.51353983870665	-4.29531	0.000438524175728868	0.0354791592925917	0.129219589040141
PLXNC1	2.77508431830682	5.69732819457808	4.29507667280923	0.00043875098056727	0.0354791592925917	0.128746885461021
C21orf119	1.03664176122573	4.40664060006341	4.28465304538683	0.00044899335281153	0.0355851884766209	0.107650291476045
LMBR1L	1.10321719169851	5.11274294937446	4.28396659223958	0.000449676283333406	0.0355851884766209	0.106260770252325
EPHX1	-2.10901	4.83757333784497	-4.2823	0.000451336345269284	0.0355851884766209	0.10289190023649
KCNA6	-1.50663	4.62795038884403	-4.27809	0.000455568155093183	0.0355851884766209	0.0943596752190494
SYNE2	1.78008814304631	4.7812319278935	4.27601427234121	0.000457664671741266	0.0355851884766209	0.0901619251879398
RABL2A	0.932790138734494	5.14257634541126	4.26380107016512	0.000470213204446248	0.0356896163577262	0.0654311688222595
NAT13	0.882581905549682	5.36458570457965	4.25996487594423	0.000474225970841429	0.0356896163577262	0.0576616892597412
SS18L1	-1.07413	5.23065373789687	-4.2576	0.000476714510248727	0.0356896163577262	0.052876318637403
GDF11	-2.44953	4.50999263980367	-4.25087	0.000483874392388743	0.0356896163577262	0.039246018109238
STAM2	1.35083839100318	4.63530944250282	4.24775407607953	0.000487230377839788	0.0356896163577262	0.0329264005612826
PPP1R9B	1.39036241193582	4.67243313801045	4.24427665203344	0.000490999225244609	0.0356896163577262	0.0258809478901059
FOXO1A	0.817093316493485	9.2953752280616	4.24406891547808	0.000491225299933384	0.0356896163577262	0.0254600445888729
MICAL-L1	1.64181285486033	4.67310885320006	4.24383436858497	0.000491480677907318	0.0356896163577262	0.0249848174191412
C17orf47	-2.06567	4.40130737072728	-4.24311	0.00049226556644961	0.0356896163577262	0.0235257782201828
ABCC13	1.09000903944241	5.5741603800497	4.23331119134448	0.000503077358836367	0.0356896163577262	0.00366071445950489
EID3	-1.02339	4.88657300007248	-4.22882	0.000508112130101978	0.0356896163577262	-0.00544484
RHCE	1.84328539732626	4.11594115826948	4.22723993227723	0.000509893142369146	0.0356896163577262	-0.0086443
AKAP7	0.809469283010785	7.95153820518204	4.2255099180294	0.000511852308607162	0.0356896163577262	-0.0121509
CBX5	1.36206127164167	6.12136983685101	4.21928296150402	0.000518967128507768	0.0356896163577262	-0.0247736
VPS26B	0.646925299631881	6.98102956848093	4.21542516735049	0.000523424935429458	0.0356896163577262	-0.0325946
PAIP1	0.720003352149511	4.69720850298513	4.21431414262841	0.000524715908295394	0.0356896163577262	-0.0348472
MPND	1.27338558742102	5.39699871648079	4.21397524108189	0.000525110339073567	0.0356896163577262	-0.0355343
PCTP	1.04942920568455	6.01913586914755	4.21388209710644	0.000525218797117851	0.0356896163577262	-0.0357231
SPFH1	-1.79076	5.08493821401632	-4.20994	0.000529828540908501	0.0356896163577262	-0.0437138
ARFRP1	0.829899812824938	5.52180216923864	4.20440366707639	0.000536374543112475	0.0356896163577262	-0.0549423
TOR2A	1.98703913194761	4.86729998050545	4.20336656765072	0.000537609579996893	0.0356896163577262	-0.0570454
HPSE	0.943914674419322	6.60932293521269	4.20170968984693	0.000539588636068827	0.0356896163577262	-0.0604054
VPS26	1.74801704641527	4.93678701819306	4.19683555201981	0.000545453232573983	0.0356896163577262	-0.0702905
SLC6A16	-0.986655	5.90239195595836	-4.19501	0.000547668279682105	0.0356896163577262	-0.0739965
SPTBN1	1.23463476703909	5.50083134891937	4.19434941922158	0.000548469268136206	0.0356896163577262	-0.075333
SEC22L3	1.12347839763637	5.39400910206655	4.18897268716276	0.000555049632628167	0.0356896163577262	-0.086239
RPS6KA3	0.976399856992552	4.9414	4.18834109156298	0.000555827821564815	0.0356896163577262	-0.0875202
USP33	1.0015091961822	6.65671170198805	4.18668708918742	0.000557870932382344	0.0356896163577262	-0.0908754
FTHL3	0.637996758848566	10.1625760995415	4.18088044126888	0.000565103726546559	0.0357502494717417	-0.102655
MGC18079	-1.94294	6.32440194256165	-4.17987	0.000566373324883135	0.0357502494717417	-0.104707
ENG	1.27476216088904	6.01628755309455	4.17491347048286	0.000572634689371081	0.0357502494717417	-0.114762
KNS2	0.731271461858654	6.38339899953551	4.17385228481986	0.000573984574466035	0.0357502494717417	-0.116915
SYT7	-0.932969	4.49535566932553	-4.17188	0.000576502835763148	0.0357502494717417	-0.120918
PCQAP	0.719463236615416	5.99688002905481	4.15562298817437	0.000597680296098385	0.0358444505570374	-0.153909
THOC2	0.558775557568972	7.87840347480721	4.15493250922253	0.000598596948964833	0.0358444505570374	-0.155311
RTN3	0.638035493268955	8.93814809737094	4.15448401189555	0.000599193114933262	0.0358444505570374	-0.156221
MADD	0.596044889017047	7.09918966491022	4.14884947822105	0.000606733976934063	0.0358444505570374	-0.167658
HDGF2	0.810706701673457	7.25667090235415	4.14138	0.000616875198137948	0.0358444505570374	-0.182818
LHX6	1.03304871670466	5.20747763396947	4.13642605627642	0.000623700029197963	0.0358444505570374	-0.19288
CGB	1.45974605837453	4.30159266670339	4.13410805948758	0.0006269180901188	0.0358444505570374	-0.197586
BNIP3L	1.23453461239217	6.58179263001133	4.13080720504039	0.000631529519325743	0.0358444505570374	-0.204289
CEACAM8	2.47008419290538	6.95148283685135	4.12875076653618	0.000634419697010206	0.0358444505570374	-0.208464
LOC654052	1.70959299973196	5.41569954024624	4.12630160252034	0.000637879199741824	0.0358444505570374	-0.213438
DDX27	1.06684272119021	7.31866955427123	4.12596558354195	0.00063835531366385	0.0358444505570374	-0.21412
CARS	0.860985682234442	7.83610486423067	4.12585281475346	0.000638515178813561	0.0358444505570374	-0.214349
TP53I11	0.921034573856875	5.21827710902064	4.12421214415702	0.000640845616795127	0.0358444505570374	-0.217681
CASP6	0.854382903973985	5.52882107448615	4.12390895876538	0.000641277203079703	0.0358444505570374	-0.218296
SH3BGR	-1.05208	4.23942448255247	-4.12305	0.000642497765234805	0.0358444505570374	-0.220035
LOC647760	1.16571138131466	3.9992644762646	4.11452410464786	0.000654782271144557	0.0358444505570374	-0.237356
FCHSD1	1.45354619203645	4.54855930545438	4.11005722019076	0.000661310424012536	0.0358444505570374	-0.246429
OTUD5	0.908176731593614	6.21811986698851	4.11002813290759	0.000661353147712725	0.0358444505570374	-0.246488
ST6GALNAC6	0.966155558596506	7.75133729996297	4.1084654492174	0.00066365252098684	0.0358444505570374	-0.249662
OGDH	1.55757520935681	6.21113677496194	4.10832951726281	0.000663852914689325	0.0358444505570374	-0.249938
LOC653101	-1.90884	4.98782011989503	-4.10479	0.000669094005104023	0.0358444505570374	-0.25713
CLIP2	0.686282990152963	6.27040503283349	4.10334015957276	0.000671250613121547	0.0358444505570374	-0.260073
NAT12	1.15562361563997	4.31000737466306	4.1016483879755	0.000673777779990578	0.0358444505570374	-0.263509
WDR13	0.53622781862707	8.85295086261078	4.10067479598805	0.000675236468029735	0.0358444505570374	-0.265487
TFPI	1.44717733278937	3.99353882334792	4.10006530487414	0.000676151257103722	0.0358444505570374	-0.266725
GMEB1	0.878217603581088	6.4837422566838	4.09936952151519	0.000677197086960743	0.0358444505570374	-0.268139
TMEM57	0.86105788363539	6.23905275425691	4.0984580692456	0.000678569550714365	0.0358444505570374	-0.26999
PDIA3P	2.95616286050203	3.8791097815511	4.08900549731063	0.000692969269511909	0.0358444505570374	-0.289194
AVIL	1.21446709938053	5.29302260530067	4.08704986158813	0.000695986578699495	0.0358444505570374	-0.293168
GCDH	0.994644315913441	5.91184088702746	4.08692375190765	0.000696181603579349	0.0358444505570374	-0.293424
TAOK1	0.807385135512012	7.10881206609366	4.08644503625797	0.000696922423587839	0.0358444505570374	-0.294397
TXNL4B	0.748346350028475	5.70407996124528	4.08311302346413	0.000702100777043352	0.0358444505570374	-0.301167
WNK1	2.69912663943854	7.18522943254599	4.08227459323125	0.000703409882087901	0.0358444505570374	-0.30287
ARHGAP19	0.72691746746057	8.31681844330665	4.08200754911096	0.000703827353645521	0.0358444505570374	-0.303413
SH3BP5L	1.09136250677819	8.25945830995068	4.07871206175491	0.000708999763980914	0.0358444505570374	-0.310109
MARK3	0.633931568131262	6.95966318532011	4.07549185490421	0.000714090941907002	0.0358444505570374	-0.316653
OATL1	0.574456459316557	5.56528625324231	4.07467082060405	0.000715394875819515	0.0358444505570374	-0.318321
FLJ22318	0.573302136550013	6.49251814706391	4.0745407891241	0.000715601606121525	0.0358444505570374	-0.318586
PERQ1	0.806247199852846	5.32227133884319	4.07408819679975	0.000716321627673285	0.0358444505570374	-0.319505
CDK8	2.21490134902298	4.00852059071684	4.07139532922557	0.000720620751505078	0.0358819436266667	-0.324978
TK1	1.42058986813494	5.41418524033336	4.06576233982019	0.000729697812442618	0.0361558112165195	-0.336425
C18orf54	1.33483520062642	3.74332030890774	4.05711333906314	0.000743859154549288	0.0364385895602102	-0.354004
MICAL2	1.73747184371439	5.09048773598199	4.05596710347645	0.000745756547154278	0.0364385895602102	-0.356333
PRDM2	0.921429982540891	4.61204905955154	4.05396389601575	0.000749084193444609	0.0364385895602102	-0.360405
UBXD2	-0.982585	9.38275256284792	-4.05313	0.00075047437581355	0.0364385895602102	-0.3621
AFTIPHILIN	0.980894778952076	5.40165804587306	4.05132448875807	0.000753491464899137	0.0364385895602102	-0.36577
ENTPD4	1.80519554596834	7.50327517280312	4.04909774475727	0.00075722993378412	0.0364385895602102	-0.370296
FREM2	2.10256613805146	3.40140122828962	4.03741376331145	0.000777153772752584	0.0364385895602102	-0.394047
STAP2	1.9744504406413	3.22244160556383	4.0368411822798	0.000778143580904659	0.0364385895602102	-0.395211
ZNF2	1.5297519858523	4.39217140207365	4.03533411756072	0.000780754868359055	0.0364385895602102	-0.398275
POU2F2	1.35371603363438	5.78328749287262	4.03432855400133	0.000782502100814681	0.0364385895602102	-0.400319
SLC2A11	1.46563133749966	4.25971804535645	4.03372627389772	0.000783550482274149	0.0364385895602102	-0.401543
ADORA2A	1.09131155148031	8.46433875859995	4.03190389131708	0.000786731282872443	0.0364385895602102	-0.405248
ARHGEF10L	-1.43398	4.49131230674423	-4.03182	0.000786869577614817	0.0364385895602102	-0.405409
ZNF417	1.92084193189709	4.92669924773717	4.03171185598698	0.00078706721735297	0.0364385895602102	-0.405639
COVA1	1.41948726175576	4.52207354761342	4.02952736078007	0.000790898792989142	0.0364385895602102	-0.41008
EGR2	1.54928390699443	3.98051581181726	4.02759425994429	0.000794305049912263	0.0364385895602102	-0.41401
CBFA2T2	1.02623745662346	4.30432013889284	4.02528031079632	0.000798401769605361	0.0364385895602102	-0.418714
BET1L	1.1530496199574	5.48475529670824	4.0242158168487	0.000800293518239678	0.0364385895602102	-0.420879
TMED4	0.828272084253534	8.94251848536056	4.01479983925952	0.000817224227320612	0.0366597367583187	-0.440023
SNORD56	0.973048839612333	6.36167521992452	4.01445987568778	0.000817842192789665	0.0366597367583187	-0.440715
HP1BP3	1.31982195704304	5.16716272501179	4.01259293763344	0.000821244174533477	0.0366597367583187	-0.444511
KNTC2	1.67654906687923	4.79974058697748	4.01200332952805	0.000822321522984247	0.0366597367583187	-0.44571
UBE2R2	-1.54281	4.61275929804445	-4.01065	0.000824805070594584	0.0366597367583187	-0.448467
PANX3	1.49866250133599	3.86391915275251	4.00950008002915	0.000826911355450797	0.0366597367583187	-0.4508
C9orf10OS	0.823701514607554	6.58482482071843	4.00549925316913	0.000834300538106592	0.0368258071579975	-0.458935
NARFL	0.806139382836158	6.37818825963284	4.00012960486841	0.000844322114655952	0.0371061214562711	-0.469854
SELP	1.78164925359771	4.74763532313462	3.99758619505386	0.000849111063856696	0.0371550417033051	-0.475026
CRH	1.95612571120435	3.12582567681877	3.99123729558962	0.000861184627149944	0.0373506783122278	-0.487937
CEACAM6	2.47980506196495	6.34178601564078	3.98771416446359	0.00086795867028251	0.0373506783122278	-0.495102
CDCA8	0.77309834199878	4.74473345928794	3.98736773933538	0.000868627634335723	0.0373506783122278	-0.495806
KRT1	2.11871562384365	7.9948209633958	3.98588299473553	0.000871500615488606	0.0373506783122278	-0.498826
C1QL2	1.08271914315658	4.56131261976225	3.98559562104937	0.000872057784100293	0.0373506783122278	-0.49941
KCNK10	0.983630110220262	3.50110163831661	3.98160205304641	0.000879837733035312	0.0375248936941812	-0.507532
COG8	1.83485728575049	4.24519208178262	3.97672064557476	0.000889441953843785	0.0377751229808949	-0.517459
PPARD	0.812267822335135	4.99839402543529	3.9747541268261	0.000893340759606527	0.0377819598246978	-0.521459
PRR6	0.894209787251794	8.62793633139263	3.97247985502402	0.000897871099756322	0.0378153378180704	-0.526084
MPO	2.54592488615238	6.37960714353167	3.96370241890597	0.000915572889536679	0.0382509045453237	-0.543937
ZNF473	0.774478491544787	5.23673933068897	3.96094161421791	0.000921212755964727	0.0382509045453237	-0.549552
PCDHGB6	0.928542568249456	4.76170365919533	3.95890259045534	0.000925400501538035	0.0382509045453237	-0.553699
LASS2	0.599446876337048	8.53531111691943	3.95808867984104	0.00092707743719926	0.0382509045453237	-0.555355
CBR1	0.611057091566117	5.98944982401886	3.95806119773534	0.000927134112940671	0.0382509045453237	-0.55541
LOC653152	-2.00898	4.24821843488684	-3.9533	0.00093701249833255	0.0385013102973391	-0.565101
C14orf118	1.66324523671005	3.75819621362347	3.94492292458796	0.000954630655619529	0.0390664237530453	-0.582134
IQCC	-1.05513	4.8613035869372	-3.93833	0.000968734840089014	0.0393775964683599	-0.595544
MCM4	1.45260266429427	5.01359796732492	3.93773156390733	0.000970025872637675	0.0393775964683599	-0.596761
NAT1	1.76380575686427	4.31641504840554	3.9335006350785	0.000979199445601613	0.0394373694200405	-0.605367
SIPA1L1	1.29526527333191	4.42525272370612	3.93287665019523	0.000980559718509069	0.0394373694200405	-0.606637
KIAA0195	1.24137961319518	6.98814256804078	3.92844314515765	0.000990279345984162	0.0394373694200405	-0.615655
PTGS2	-0.852291	10.1875417471069	-3.92841	0.000990355793372019	0.0394373694200405	-0.615725
PGLYRP4	0.679529964866347	4.75792364384124	3.92576884487374	0.000996188872681047	0.0394373694200405	-0.621095
FLJ10661	0.808850718813464	5.13057293842421	3.92299680847713	0.00100235167416601	0.0394373694200405	-0.626733
ALG9	-0.573333	6.49862262609158	-3.9223	0.00100391135699419	0.0394373694200405	-0.628155
AGPAT1	1.31834078887445	5.67237175099402	3.91760983984756	0.00101443747033332	0.0394373694200405	-0.637691
C9orf43	-2.08555	3.9800278741869	-3.91551	0.00101918479474848	0.0394373694200405	-0.641959
POLDIP2	0.905592771541223	5.54950708263054	3.91268212604931	0.00102562073541914	0.0394373694200405	-0.647715
MRCL3	-0.865328	13.4654179616373	-3.91138	0.00102860686069833	0.0394373694200405	-0.650373
VPS18	1.32013269919346	7.4678016368262	3.91130723161496	0.00102876298719671	0.0394373694200405	-0.650511
DNAJC5	1.29170372814456	6.89147484107472	3.91126910976849	0.00102885025002062	0.0394373694200405	-0.650589
CCDC59	-0.595457	9.10275105625329	-3.90925	0.00103348629870066	0.0394373694200405	-0.654699
MYO7A	1.51671434641942	3.90365616390651	3.9078644301258	0.00103667370954312	0.0394373694200405	-0.657514
RAB5C	0.629664604575886	8.8668033041762	3.90696650982201	0.00103874691179263	0.0394373694200405	-0.659341
DFNB31	1.94839891818846	3.90627093512053	3.90409651236419	0.00104540132048949	0.0394373694200405	-0.665179
LOC150383	1.16370163097135	4.06577251173895	3.90292302962513	0.00104813445336163	0.0394373694200405	-0.667566
EIF1AX	1.06518263824636	5.57100693457124	3.90139181359011	0.0010517115394031	0.0394373694200405	-0.670681
AGPAT2	1.12679312825171	6.39178288558342	3.90124780320308	0.00105204859158685	0.0394373694200405	-0.670974
STX1A	2.07851189585309	5.2966416627187	3.90065724423439	0.00105343190971616	0.0394373694200405	-0.672175
SERINC3	0.759558042365716	8.45138323476227	3.89473659340144	0.00106740144153557	0.0395923505829206	-0.684218
SLC2A14	1.75274628836118	5.0586920198204	3.89350971398891	0.00107031933511309	0.0395923505829206	-0.686714
ABCB6	0.972671686533987	5.48691420243104	3.89073586646321	0.00107694586619947	0.0395923505829206	-0.692356
U2AF1	1.25027003362836	7.29556365548946	3.8867698365459	0.00108649185432455	0.0395923505829206	-0.700424
ANGPTL4	-1.47092	4.57169104630779	-3.88456	0.00109183978973784	0.0395923505829206	-0.704912
POGZ	0.909239478487916	5.05648246790348	3.88349262484827	0.00109444378771821	0.0395923505829206	-0.70709
MRPL48	1.06559497042647	6.31496414307774	3.88198903915155	0.00109811160872151	0.0395923505829206	-0.710148
LCN2	1.56426826349782	10.0073791245144	3.88104991405544	0.00110040873441112	0.0395923505829206	-0.712058
MGC15523	1.02200290337611	6.17970244713903	3.87970125229948	0.00110371601439779	0.0395923505829206	-0.714802
DSCR1	0.650357355521152	5.03507737013383	3.87912230425704	0.00110513880070096	0.0395923505829206	-0.715979
EXT1	1.42585076254967	5.93714124880804	3.87770556802842	0.00110862823025137	0.0395923505829206	-0.718861
THEG	1.73496304763164	3.45524668453175	3.8741126474985	0.00111752714011597	0.0395923505829206	-0.726169
ZNF618	1.08546538026385	5.02110501579975	3.87240310104522	0.00112178639341217	0.0395923505829206	-0.729647
ADPRH	-2.188	5.22844814043499	-3.87092	0.00112550536558529	0.0395923505829206	-0.732672
TMEM39A	1.69908920506537	4.79273243269544	3.87068491947925	0.00112608353014022	0.0395923505829206	-0.733141
EGR3	1.72824456926783	4.40795673254383	3.86913190172183	0.00112998176758909	0.0395923505829206	-0.7363
FLJ25410	-1.9737	5.12024371943697	-3.86864	0.00113122539626746	0.0395923505829206	-0.737306
PTN	-0.978714	5.65705352803581	-3.86829	0.00113210674798816	0.0395923505829206	-0.738018
ZDHHC3	1.41227460965712	5.76376759256325	3.86645822490482	0.00113672463997813	0.0395923505829206	-0.741739
C16orf5	0.690370376497631	5.50530876128199	3.86220098540502	0.00114754436410389	0.0395923505829206	-0.750398
FBXL17	-1.69908	4.48227093841548	-3.86172	0.00114877368351313	0.0395923505829206	-0.751376
DOK4	1.21173112424317	4.38919632045838	3.86015892261907	0.00115277074951982	0.0395923505829206	-0.754551
ARHGEF11	0.597281203644607	5.23918401905958	3.85922888999044	0.00115515892949012	0.0395923505829206	-0.756443
PARP6	0.951689699641528	5.08755520676581	3.85912584857133	0.00115542382831679	0.0395923505829206	-0.756652
CHST2	-1.67769	5.47038150194411	-3.8591	0.0011554949962368	0.0395923505829206	-0.756709
KRTAP10-10	0.727616002325368	4.22796618736007	3.85334732347246	0.00117037693186337	0.0398094467686069	-0.768406
NOVA2	1.57314864000931	3.8359132273181	3.8525213831087	0.00117252997390023	0.0398094467686069	-0.770085
SC4MOL	0.638840095036115	5.69678253577648	3.85139842268789	0.0011754636374533	0.0398094467686069	-0.772369
R3HDM1	2.39843250503173	3.81004725298429	3.84959745592517	0.00118018388683494	0.0398094467686069	-0.776032
BTAF1	-0.770766	8.58383700262259	-3.84797	0.00118446235144022	0.0398094467686069	-0.77934
MPST	0.848276044679109	5.20270984186555	3.84759239465752	0.00118546136499314	0.0398094467686069	-0.78011
OXR1	-0.873918	8.53922542233785	-3.8458	0.00119018599971781	0.0398357618713498	-0.783746
RND2	1.06188392687735	4.49081575656232	3.83947028733608	0.00120708193408928	0.0402679346197178	-0.796629
GYS1	0.756208301362085	5.93695063976671	3.83585316538111	0.00121683697840316	0.0404598295319049	-0.803986
DEXI	0.804265745614797	8.33970149968182	3.83206242227051	0.00122714486417761	0.0404943840756953	-0.811695
TRAF7	1.26215231997961	4.67993252574831	3.82877928639968	0.00123614297076032	0.0404943840756953	-0.818372
GPC2	-1.1903	5.35527960579356	-3.82603	0.0012437215969492	0.0404943840756953	-0.823957
FUT7	1.86550460347866	5.12149034500053	3.82506150720011	0.00124641196550079	0.0404943840756953	-0.825932
C10orf9	1.15737538366413	7.1656555101826	3.82374127643612	0.00125007909743786	0.0404943840756953	-0.828617
CCNT1	0.94838550032638	5.56717220282277	3.82331352632968	0.00125126954681547	0.0404943840756953	-0.829487
LOC402682	-1.65053	4.07810976520887	-3.82297	0.00125224014545398	0.0404943840756953	-0.830195
TBKBP1	1.71601686637599	4.35133284049071	3.82270265880776	0.00125297158575165	0.0404943840756953	-0.830729
TADA3L	0.743009590790393	6.44248377466887	3.82166706445717	0.00125586231479003	0.0404943840756953	-0.832835
MGC2803	1.18098196380048	8.7918557068908	3.81713049145179	0.00126860433863143	0.0404943840756953	-0.84206
WNT16	0.757012740280551	4.15424416308927	3.81633817385325	0.00127084296409632	0.0404943840756953	-0.843671
FLJ13910	0.865093081899913	5.72770605610736	3.81605870756601	0.00127163351359984	0.0404943840756953	-0.84424
SLC43A3	0.747959993648475	4.88035107027296	3.8156881741597	0.00127268243004715	0.0404943840756953	-0.844993
ALS2CR13	-0.594126	9.86657353494602	-3.81524	0.00127396261733984	0.0404943840756953	-0.845912
GBX2	0.91153760853721	4.13433320740752	3.81273487299143	0.00128107368688873	0.040592767482982	-0.850999
GNB5	1.12256821792491	5.12413893109678	3.81117746580149	0.0012855210120247	0.0405996158031722	-0.854165
CREB3	-1.80205	5.16684255913217	-3.80947	0.00129040168909333	0.0405996158031722	-0.857628
SLAMF8	-1.80083	4.12826826039998	-3.80845	0.0012933395615969	0.0405996158031722	-0.859706
BCL7B	0.555301655124963	7.06440986575975	3.80514609294725	0.00130289021142125	0.0406764033429748	-0.866429
ACTB	0.46107744506881	14.9874183275587	3.80482065117375	0.00130383406045942	0.0406764033429748	-0.867091
HSD11B1L	0.98743972910187	4.57882673915495	3.80188084829595	0.00131239111754285	0.0408173828188404	-0.873068
SYNPO	-1.47048	3.65240898194005	-3.7981	0.00132346955928963	0.0410356757831276	-0.880749
PLEKHN1	0.834779686189633	5.10825080308159	3.78988174910637	0.00134790329467156	0.0415501049790529	-0.897464
CHD3	-1.39432	5.1936652918676	-3.78759	0.00135480711024173	0.0415501049790529	-0.902132
TCEA1	1.48991725799436	5.43552234368645	3.78741894978247	0.00135530998692613	0.0415501049790529	-0.902471
C14orf121	1.16544366327758	4.76297273685768	3.78702344219412	0.00135650322943089	0.0415501049790529	-0.903275
DPP3	1.10100607577164	5.6256683362732	3.78192099234861	0.00137199166439339	0.0418975581380312	-0.913648
URB	1.17806328554489	3.18772880238024	3.7780208842054	0.00138394936048393	0.0420999217939736	-0.921577
C1orf84	1.36829506762118	3.68593247301779	3.77704801318309	0.00138694835352129	0.0420999217939736	-0.923554
GAS2L1	0.851512257671651	4.46029067222116	3.7751838990094	0.0013927128492412	0.0421483277848204	-0.927344
MNAB	0.529442218996955	6.44138692751091	3.77139244078443	0.00140451126776476	0.0423785071479588	-0.935051
FBXL12	-0.75106	5.20977582935623	-3.76884	0.00141251967322649	0.0424933001695636	-0.940245
ZNF182	1.47447530779067	5.92526146446358	3.7640819603975	0.001427542691654	0.0427121878244449	-0.94991
LOC653179	0.629680308782198	4.80535552840256	3.76386029999143	0.00142824688213914	0.0427121878244449	-0.95036
MAZ	0.690313279338758	4.27254939864155	3.76016149900867	0.00144004884908907	0.0428125734743237	-0.957878
B4GALT2	-1.33676	4.53742909384004	-3.76015	0.00144007469145924	0.0428125734743237	-0.957894
SP6	0.875939699840818	4.14060646580703	3.75689825548522	0.00145054183345184	0.0429972928226721	-0.96451
LOC129138	0.830396550024417	4.85590048002114	3.75508987444913	0.0014563895136919	0.0430444011824496	-0.968185
SLC4A1	2.34646176738653	9.28196455109739	3.75188818283019	0.00146680042389461	0.0432257104510984	-0.974692
ZFAND6	0.779323582026945	5.92356530769683	3.74960970311351	0.0014742545238178	0.043319083507995	-0.979322
SFRS15	1.00068048693305	7.67883604172239	3.74522268694669	0.0014887133413459	0.0434580770921325	-0.988237
DYNC1I2	0.872369723445928	7.52174310252184	3.74369007489698	0.00149379782452594	0.0434580770921325	-0.991351
ECD	0.588927256650777	6.07822828241327	3.74331192161854	0.00149505502039884	0.0434580770921325	-0.992119
TNPO3	0.585288265880823	9.10095420045247	3.7429731114471	0.00149618231381699	0.0434580770921325	-0.992808
MAN1A1	0.838841180370736	5.81236248158039	3.73966695240315	0.00150722720467467	0.0436534458018671	-0.999526
AIG1	0.961959392280991	5.26293558149654	3.73713393322334	0.0015157442500513	0.0437746939414817	-1.00467
ZMYND8	1.47327106102921	6.11442520088859	3.73509157217044	0.00152264644046616	0.043848747066188	-1.00882
SIAH2	0.723372610472193	7.97837760006463	3.72966907056915	0.00154112431681711	0.0439658500216766	-1.01984
ARAF	0.474226108406866	9.16330631062416	3.72937481417375	0.00154213340495118	0.0439658500216766	-1.02044
RUFY1	1.00895148818593	6.86952171912922	3.72888415256644	0.00154381748721726	0.0439658500216766	-1.02143
SSR3	1.32800249930119	4.62126105582338	3.72879861171623	0.00154411127401021	0.0439658500216766	-1.02161
C1orf171	1.40740000814371	5.57328364440827	3.72690787157818	0.00155061920028851	0.0440271316756075	-1.02545
PNRC1	1.16368521540422	4.75391504590889	3.7237782289691	0.0015614515757926	0.0441264444311893	-1.03181
LILRB2	-0.766962	10.8760827748605	-3.72338	0.00156284795274691	0.0441264444311893	-1.03262
EIF2S2	1.07679749098184	5.26499886963839	3.71889190553288	0.00157851523510689	0.0444446573717562	-1.04173
PRKAR2A	0.852233839076482	5.11926688954858	3.71624434094716	0.00158783837501795	0.0444688531276989	-1.04711
HDAC8	1.68405987052667	3.78017109970668	3.71462798088016	0.00159355718940577	0.0444688531276989	-1.05039
ACP6	1.27656081131851	4.79339710874744	3.71392233408481	0.00159606025837887	0.0444688531276989	-1.05183
DIAPH3	1.11749555662754	3.72234544856605	3.71350162590589	0.00159755445773608	0.0444688531276989	-1.05268
LRP1	-1.0367	4.85621199359321	-3.70907	0.00161338632693825	0.0444688531276989	-1.06169
SLC35A2	0.463385633325105	6.46872056867858	3.70683637925282	0.00162141379011895	0.0444688531276989	-1.06622
RIBC1	-1.28788	4.30472051637439	-3.70549	0.00162626194484924	0.0444688531276989	-1.06894
DENND1A	0.682622386261665	5.98511625885444	3.70473727777047	0.00162900113536055	0.0444688531276989	-1.07048
METT11D1	-0.787645	5.03496873571579	-3.70441	0.0016301830576761	0.0444688531276989	-1.07114
CHPT1	0.978933270977024	7.45516466635727	3.70371426827699	0.00163271168409012	0.0444688531276989	-1.07256
UXS1	-2.18334	5.26315788162455	-3.70357	0.0016332212533184	0.0444688531276989	-1.07284
PRPSAP2	0.501740256699909	8.00792372545011	3.70334373680701	0.00163405771192082	0.0444688531276989	-1.07331
NBPF14	1.46121283768937	5.60577675823126	3.70265395648569	0.00163656641902493	0.0444688531276989	-1.07471
NUDT18	0.622085220443173	7.72202548237336	3.70088903411839	0.00164300286439623	0.0445240561751129	-1.0783
SPG3A	0.850758197558959	5.23697838802534	3.69951090012339	0.0016480462716435	0.0445413147427071	-1.08109
NUP50	0.683402399562463	5.99739230397168	3.69753452378928	0.0016553059314921	0.0446182196147258	-1.08511
NUPL1	0.91194952982923	4.15016373535935	3.69106078969759	0.00167930916360522	0.0449911762343137	-1.09825
FHL2	0.758921623750126	4.97056478542102	3.68993798508015	0.00168350742312522	0.0449911762343137	-1.10053
RBP5	1.21148657052027	4.43639627197166	3.68953243559106	0.00168502637459358	0.0449911762343137	-1.10136
CLDND1	-0.53398	8.90615119713186	-3.68883	0.00168764331989955	0.0449911762343137	-1.10277
EHD1	0.420289873303263	11.9992655062499	3.68783531905035	0.00169139760279375	0.0449911762343137	-1.1048
DMRTB1	0.956669399992524	4.69648890183782	3.68229547500307	0.0017123624435464	0.0453200152478059	-1.11605
BCL2A1	0.588071320354256	5.4635642137775	3.6817658252838	0.00171438033804308	0.0453200152478059	-1.11712
U1SNRNPBP	0.758679311950864	6.97621420583435	3.68102396486551	0.00171721070834089	0.0453200152478059	-1.11863
CD84	-1.44654	5.60325909356325	-3.67439	0.00174273569094444	0.0457566065423953	-1.1321
MAST2	-1.92653	5.00300738058324	-3.67432	0.00174298752990779	0.0457566065423953	-1.13223
CACNA2D3	-1.11209	5.60394972555379	-3.67222	0.00175114438801004	0.0457566065423953	-1.13649
PTPN1	0.726382192077169	9.26427227957393	3.67203938611678	0.00175186057893817	0.0457566065423953	-1.13687
ABL1	0.916991613567178	5.72714693790737	3.66966347066882	0.00176113931106514	0.0457806317448908	-1.14169
HIF1AN	0.485165130598464	7.05246919783237	3.66902851963157	0.00176362727669524	0.0457806317448908	-1.14298
IKIP	1.38853157231752	5.34096814957608	3.6666758630848	0.00177287636224575	0.0457806317448908	-1.14775
MICALCL	1.98439103481389	7.07069947207963	3.66655993115328	0.0017733333757786	0.0457806317448908	-1.14799
GPR141	0.867408498719603	4.8151769531905	3.66602942770726	0.00177542616185172	0.0457806317448908	-1.14906
SPHK1	1.49495862677581	4.83728626672676	3.65800650485973	0.00180737715836696	0.0464859244701609	-1.16534
TRERF1	0.833468739819133	6.15653441577852	3.65156111755381	0.00183345962754613	0.0469279405899277	-1.17842
SEC31L1	0.550970008501972	7.9935055973893	3.65146581245233	0.00183384809388815	0.0469279405899277	-1.17861
CARD12	0.879473846389173	6.95293753251318	3.63738776610228	0.0018921391849844	0.0480677364804613	-1.20717
ASF1B	0.754222329770688	6.84376803340573	3.63664256477522	0.00189527558562139	0.0480677364804613	-1.20868
BAGE5	2.73379031160449	4.30469482894468	3.63326247689702	0.00190956671763156	0.0480677364804613	-1.21554
RAB1B	0.838213065203393	6.71006136803287	3.63092403501179	0.00191951639098293	0.0480677364804613	-1.22028
STK38	0.883981637255866	10.8370092796233	3.63027975375899	0.00192226674418842	0.0480677364804613	-1.22159
B3GALT7	0.691682491291226	5.77451369178259	3.63016465233419	0.00192275850961638	0.0480677364804613	-1.22182
SLC28A1	-2.4306	3.49184208170089	-3.62858	0.00192952802748272	0.0480677364804613	-1.22503
C21orf6	0.611073975508098	5.34812132834897	3.6285455890775	0.0019296891500898	0.0480677364804613	-1.2251
FLJ10006	0.764909337795973	7.75901442579208	3.62831512657248	0.00193067769625991	0.0480677364804613	-1.22557
FLJ22688	1.01017482450332	4.83209585856532	3.6270041706057	0.0019363104975387	0.0480677364804613	-1.22823
WIRE	0.791002620811992	5.36293296593595	3.62569698682105	0.00194194335787636	0.0480677364804613	-1.23088
BPI	1.8625	7.06636494071265	3.62509369597008	0.00194454852402974	0.0480677364804613	-1.2321
GPR137B	0.692024374016513	6.13439297765149	3.62486194486069	0.00194555020874922	0.0480677364804613	-1.23257
ACN9	-0.911984	7.86484722803634	-3.62419	0.00194847216265107	0.0480677364804613	-1.23394
CXXC4	-2.08121	4.82678218855318	-3.6239	0.001949728009208	0.0480677364804613	-1.23453
PML	1.48485517005886	3.21603223287602	3.62280216856241	0.00195447563251579	0.0480677364804613	-1.23675
SMOX	0.817076261133618	9.04302121563995	3.62058535963588	0.00196412698894625	0.048134768439383	-1.24124
MPDU1	1.24298976257185	5.44744580680392	3.61999040556399	0.00196672530327119	0.048134768439383	-1.24245
KCMF1	0.624215790773636	4.11457633119506	3.61886541748928	0.00197164775090238	0.0481386847007759	-1.24473
FLJ39779	-1.18183	5.25798862231127	-3.61544	0.00198669342707616	0.048389149785267	-1.25167
P11	1.70501155481441	4.03229964153973	3.61232340018964	0.00200051630836219	0.0486086991464543	-1.25799
DEAF1	1.51475919014431	3.78216152640767	3.61091482043311	0.00200678682421528	0.0486441276239042	-1.26085
APIP	0.934182423978503	5.44072563495751	3.6092093602964	0.00201440509395207	0.04866066046531	-1.2643
C1orf128	1.28714527193634	11.138952931289	3.6085765541998	0.00201723913479169	0.04866066046531	-1.26559
NAP1L4	0.883105840149266	10.6989473541148	3.60565435849132	0.00203037774719284	0.04866066046531	-1.27151
FAM63B	1.69695867197643	4.19676179863129	3.60555364572347	0.00203083207873418	0.04866066046531	-1.27171
PTCD2	2.16698773362323	4.20560794371102	3.60539693039009	0.00203153924776027	0.04866066046531	-1.27203
ELP4	0.670695963751387	5.18907100075428	3.60420509374183	0.00203692535413849	0.0486743297390824	-1.27445
HIST1H2BH	1.30731704377389	5.65384243105789	3.60254119997787	0.00204446850035015	0.0487006743873877	-1.27782
ZNF366	-2.14381	4.31348954795588	-3.60156	0.00204892130579736	0.0487006743873877	-1.2798
CUTL1	1.11589982622097	6.52633580041308	3.6007802383862	0.0020524819241222	0.0487006743873877	-1.28139
RRM1	0.660952736495572	8.78613502159869	3.58973860455411	0.00210344386832692	0.0497929991125257	-1.30376
NFATC3	0.552262021494784	6.1670055153385	3.58798943233794	0.00211163156440655	0.0498116335251644	-1.3073
ITGB5	0.946319568061424	8.50764651300723	3.5870923251623	0.00211584310134919	0.0498116335251644	-1.30912
KIF21B	0.696843310403652	6.33645026619343	3.58641786837122	0.00211901488086869	0.0498116335251644	-1.31049
CAND1	-0.784687	5.2766238300358	-3.58293	0.00213550836445588	0.0499026729260093	-1.31756
SGPL1	0.929058568852084	5.69074892257276	3.58276663293046	0.00213626774459102	0.0499026729260093	-1.31788
ZSWIM3	1.13854	4.1611063921435	3.58246513747567	0.00213769859289296	0.0499026729260093	-1.31849
HECA	0.613800849069214	8.70829950443146	3.5776894938734	0.00216049032975986	0.0501467744687067	-1.32816
SLD5	0.969389522654838	4.98334415627549	3.57725243977709	0.00216258817814369	0.0501467744687067	-1.32905
TLK2	0.979708919364707	7.50040155927045	3.5771586665768	0.00216303855049032	0.0501467744687067	-1.32924
YPEL4	2.27850596594236	4.57494018599475	3.5744704957428	0.00217598891670131	0.050229950803009	-1.33468
C10orf61	1.35411115098106	4.17342660269981	3.57435129617865	0.00217656494377898	0.050229950803009	-1.33492
OACT2	1.53523807681516	4.50556086826239	3.56670273892523	0.00221384444849496	0.0508313791629702	-1.35041
MAP3K12	-1.45135	5.33804726894645	-3.56611	0.00221674570104641	0.0508313791629702	-1.3516
LRFN3	1.13085012123223	6.86723917415011	3.56592	0.00221771252580825	0.0508313791629702	-1.352
FLJ32011	1.64488686665831	3.96102819076014	3.56300217272175	0.00223210798855924	0.0508521908191378	-1.3579
XRCC3	0.566851613867763	4.8407939339413	3.56298167395036	0.00223220957212992	0.0508521908191378	-1.35794
DHRS4L2	1.14193925802491	6.48951278921668	3.56172442018745	0.00223844878668052	0.0508521908191378	-1.36049
BMP2K	1.16468881210531	6.0165406841783	3.56166500722934	0.0022387440556506	0.0508521908191378	-1.36061
2025-03-03	1.07044583308376	5.5838976821261	3.56048617453458	0.00224461058419955	0.05087112956298	-1.36299
RNF5	0.644006239325163	6.7264517078499	3.55885809486718	0.00225273790274782	0.0508983590803734	-1.36629
GPR154	0.723148817156813	5.61684453156698	3.55704681817606	0.00226181404620652	0.0508983590803734	-1.36996
CSNK1G3	1.55810184020323	3.9724846436599	3.55561867784773	0.00226899589824478	0.0508983590803734	-1.37285
FCF1	0.775533640985716	5.73831572345444	3.55460929800354	0.00227408552199677	0.0508983590803734	-1.37489
RAB28	2.16576853823276	4.3553271890568	3.55439650274349	0.0022751599499711	0.0508983590803734	-1.37532
KHK	0.928492352047992	4.00425961140194	3.55422529505872	0.00227602476299256	0.0508983590803734	-1.37567
PTPN11	-0.678623	8.18965781512529	-3.55175	0.00228857634936464	0.0509713037281387	-1.38068
LOC497661	1.06975067161272	5.70649694493232	3.54960159006813	0.00229950397085806	0.0509713037281387	-1.38502
AK1	0.66123280431778	6.61716640555033	3.54955833196051	0.00229972476629866	0.0509713037281387	-1.38511
RNASE4	0.969618368503555	5.23385832916907	3.5490197669217	0.00230247543886185	0.0509713037281387	-1.3862
CRI2	1.03429639818701	5.39740973821549	3.5483948045091	0.00230567146876522	0.0509713037281387	-1.38746
LOC653600	2.8818346417671	10.8392167421639	3.54706951651766	0.00231246349787516	0.0509713037281387	-1.39015
NDST1	2.15227533192059	6.22714992217677	3.54526595435048	0.00232173854280378	0.0509713037281387	-1.3938
KIAA0350	0.535028502333533	8.66864230471427	3.54519293827676	0.00232211481315475	0.0509713037281387	-1.39394
DDR1	-0.757368	5.00098570506696	-3.5447	0.00232467065875267	0.0509713037281387	-1.39495
C10orf28	0.672297983260534	6.51342961667399	3.54253249718303	0.00233586606179439	0.0511059180792591	-1.39933
NLK	1.72643865793123	5.02654606971374	3.54079751038905	0.00234487730611209	0.051161804607868	-1.40284
RAD51L3	2.35188581301153	2.98760967847031	3.53785016055083	0.00236026445192158	0.051161804607868	-1.4088
FAM98C	0.807860352376598	6.79860349929053	3.53771596919929	0.00236096739868938	0.051161804607868	-1.40907
C1orf85	0.67514135252036	8.5882560559775	3.53733536196496	0.00236296229765847	0.051161804607868	-1.40984
LOC642090	-0.470119	6.86177149482895	-3.53664	0.00236659116359905	0.051161804607868	-1.41124
NEIL2	0.559975649143667	6.55518493947112	3.53622540489563	0.00236878952873785	0.051161804607868	-1.41208
NALP1	1.52484559300981	5.94081412676353	3.53073896728233	0.00239780302040712	0.0516760621357804	-1.42318
CLTC	1.14557327694452	5.10052436853401	3.52888389504845	0.00240769252268067	0.0516760621357804	-1.42693
PB1	0.475108781702382	5.21778587405368	3.52786902850561	0.00241311993549445	0.0516760621357804	-1.42898
PRUNE	0.554459496423066	7.84726854686946	3.52680033174301	0.00241884833567858	0.0516760621357804	-1.43114
ING3	1.21507748244513	6.19497072739836	3.52575519500761	0.00242446348476168	0.0516760621357804	-1.43326
APP	1.70429434530557	5.98588375335155	3.52566136122212	0.00242496825198088	0.0516760621357804	-1.43345
ATP1A1	0.755750676073218	9.07912724921963	3.52502645693073	0.00242838637856111	0.0516760621357804	-1.43473
WDR81	1.4341593709802	6.3193296701685	3.52282606440932	0.00244026959704904	0.0516926572484665	-1.43918
PXK	1.41096283370314	5.02666167635417	3.52201863693388	0.00244464454622009	0.0516926572484665	-1.44081
ZNF140	-0.690203	5.68420880503044	-3.52173	0.00244621522898844	0.0516926572484665	-1.4414
PDDC1	0.954416376032583	5.38029077068027	3.52110168611932	0.00244962236070592	0.0516926572484665	-1.44267
CCDC34	0.647028004121312	6.27152088510407	3.51827893787287	0.00246500923855443	0.0519089862152255	-1.44837
NME2	0.912072583588189	5.48168220210361	3.51605927820425	0.00247717589172256	0.0520567441029763	-1.45286
CCDC127	1.13210604165982	5.49651214503794	3.51311005834339	0.00249343358322949	0.0522896818657337	-1.45882
FDXR	-1.56807	2.9034845044977	-3.50939	0.0025140985354949	0.0526138881920962	-1.46634
PPM1A	2.02419244781137	5.36509507231971	3.50502211576336	0.0025385630919224	0.0528779199272994	-1.47517
NAT9	-0.566086	7.25310290466781	-3.50501	0.00253861789670539	0.0528779199272994	-1.47518
ZNF33A	0.896515018209704	5.57992597000545	3.50229391018315	0.00255396780945075	0.0528779199272994	-1.48068
PPIL5	0.628181094823584	5.32605619084844	3.50183430498185	0.00255657205055825	0.0528779199272994	-1.48161
TTC16	0.816292623481201	5.83089309789544	3.5005558579296	0.00256382989944193	0.0528779199272994	-1.48419
DKFZP686A10121	-1.20367	4.66574179175095	-3.4997	0.00256872218955364	0.0528779199272994	-1.48593
PRPF18	0.544620382890525	6.64210067119226	3.49905375621296	0.0025723835284369	0.0528779199272994	-1.48722
COPS8	1.05387250733451	4.88185647490888	3.49891913765288	0.00257315148419656	0.0528779199272994	-1.4875
CTNNAL1	1.12742929513509	5.5400815833725	3.49644254861623	0.00258732020603389	0.0528779199272994	-1.4925
CACNG8	1.27425207639629	3.76650218962923	3.4963610887519	0.00258778755297714	0.0528779199272994	-1.49266
LIN10	1.20511613666305	5.76573352428482	3.49532642171996	0.00259373086455142	0.0528779199272994	-1.49475
CTF8	2.12962384677554	3.50136939477037	3.49523413648825	0.00259426162337277	0.0528779199272994	-1.49494
CEACAM4	1.01755406989101	6.20244582887801	3.49515413313657	0.00259472183260195	0.0528779199272994	-1.4951
VPS35	-0.555014	8.84019228064669	-3.4925	0.00261004690845402	0.0530832075465859	-1.50047
ACBD4	-1.9124	4.47998854151529	-3.48876	0.0026317701354917	0.0532435100532845	-1.50802
IFNA8	0.715352400059144	5.3851434535061	3.48836186835981	0.00263408964676986	0.0532435100532845	-1.50882
ZNF414	1.92511339337391	4.1652662899109	3.48822808139812	0.00263487098164721	0.0532435100532845	-1.50909
MGAT4B	1.17585613939132	5.79219462954024	3.48752195408283	0.00263899866805457	0.0532435100532845	-1.51051
UROD	0.42811767005899	9.31321534327416	3.48546756686596	0.00265104407940088	0.0533799871605262	-1.51466
DDX6	1.86359417807862	3.84356284628598	3.48383161163738	0.00266067502289979	0.0534130499427803	-1.51797
EIF4G3	0.505071495350935	8.42911715881135	3.48282080005492	0.00266664301721551	0.0534130499427803	-1.52001
IGSF8	-0.995169	3.90455137283239	-3.48167	0.00267348194179937	0.0534130499427803	-1.52234
POU2F1	-0.682136	6.58152724438401	-3.48126	0.0026759007883828	0.0534130499427803	-1.52316
LSM14B	0.619990623909785	5.43056566079706	3.48013574018765	0.00268256045772552	0.0534130499427803	-1.52543
CLCN3	0.678921648436773	6.13376212064363	3.47978182004915	0.00268466555143274	0.0534130499427803	-1.52614
MASK-BP3	1.29580551108778	5.40420823262729	3.47824730642138	0.00269381166342542	0.0534130499427803	-1.52924
TNFRSF8	0.794493197363743	5.44164	3.47805500902575	0.0026949599793053	0.0534130499427803	-1.52963
HDLBP	0.763331857951646	4.2743878326146	3.47463936397929	0.00271543761693201	0.0535006104601841	-1.53652
ALAS2	0.921462010390762	13.3242973043607	3.47435059045453	0.00271717592778579	0.0535006104601841	-1.5371
METT10D	1.07378163090407	6.13287393352604	3.47295833150969	0.00272557227978007	0.0535006104601841	-1.53991
TMEM30A	0.654246514144828	7.18968258783926	3.47222895493011	0.00272998120204042	0.0535006104601841	-1.54139
CRAT	1.20028238048148	5.42247332775853	3.47126494485197	0.00273581926031539	0.0535006104601841	-1.54333
SYNJ2	2.45493743776584	4.47959825479622	3.47103483182388	0.00273721465306395	0.0535006104601841	-1.5438
C14orf129	0.644792594212102	5.76325431291528	3.4709111564595	0.0027379649045622	0.0535006104601841	-1.54405
TRIM24	1.22135051217573	4.8064554310988	3.46977430033508	0.00274487094872863	0.0535006104601841	-1.54634
AP4S1	0.494516521396318	5.14282534756712	3.46873634953662	0.00275119122178752	0.0535006104601841	-1.54843
MON1B	1.4838153812783	6.63805922570251	3.46793400449547	0.00275608671186171	0.0535006104601841	-1.55005
CLEC4D	1.25947524844271	5.2794846836564	3.46768631431077	0.00275759972791412	0.0535006104601841	-1.55055
PHC2	1.89852547782677	6.33094	3.46579983805958	0.00276915026377432	0.0535511923224736	-1.55436
METT5D1	-0.685896	5.56659744332125	-3.46472	0.00277576441364586	0.0535511923224736	-1.55653
LCMT1	0.560675927053093	8.08783709550928	3.46430449102671	0.00277833998046346	0.0535511923224736	-1.55738
NOXO1	-1.36494	3.2016383082654	-3.46381	0.00278139849320327	0.0535511923224736	-1.55838
THG1L	1.08016648107634	4.72327972723635	3.46170357632651	0.00279439592555063	0.0536991521206574	-1.56262
CEBPA	0.776028287858688	9.07969147669223	3.45957139389147	0.00280762672086154	0.0538510263652154	-1.56692
HCRTR2	1.4454557348381	3.66381587379813	3.45769617722678	0.0028193141621046	0.0539727794518055	-1.57071
ZNF21	-1.20806	4.94951297112617	-3.45681	0.00282483186530642	0.0539761824092955	-1.57249
IPO9	0.790417750772071	6.75149451169925	3.45306263109783	0.0028483998279193	0.0542295459494863	-1.58005
NOC4L	0.588313303657118	5.61519450905894	3.45278401432182	0.00285015818529899	0.0542295459494863	-1.58061
C17orf81	0.823422337145686	4.83424565839858	3.45214633603019	0.00285418662892033	0.0542295459494863	-1.5819
TTC9C	1.18832787876152	5.59577333528458	3.45005443384315	0.00286744149511463	0.0543791719186092	-1.58612
UPF3A	0.589148428147777	6.98201122675239	3.4456551135315	0.00289551567884764	0.0548087499659025	-1.59499
SUPT6H	0.823295297209629	6.59258970504935	3.44273710688729	0.00291428658782093	0.054982277621965	-1.60087
KIAA1787	0.894149390029193	6.28143685078947	3.4425395122662	0.00291556201082046	0.054982277621965	-1.60127
FGA	0.674383624815922	5.35466477015275	3.43905961733477	0.002938114473505	0.0552349538149201	-1.60828
MAPKAP1	1.19509128500475	5.69865751438762	3.4386215873236	0.00294096544224512	0.0552349538149201	-1.60917
NEU1	0.474517513670311	7.44704079987713	3.43794810931268	0.00294535418542164	0.0552349538149201	-1.61052
MSH5	0.832682563037134	4.10441356253164	3.43619998666053	0.00295677611387588	0.0553464684426988	-1.61405
RANBP10	0.855343719452472	8.08389213770887	3.43370957716755	0.00297312364621944	0.0554514141221578	-1.61906
LOC649516	0.546993468375313	4.56612970948335	3.43367451800349	0.00297335441770969	0.0554514141221578	-1.61914
NMUR1	1.31429174033426	4.39947924594713	3.43248	0.00298125946463377	0.0554964469033484	-1.62155
DIPA	-1.89583	3.90036939956535	-3.43089	0.00299173151694381	0.0555865332064391	-1.62474
ZHX3	-1.45269	5.1367269599109	-3.43002	0.00299752330925195	0.0555865332064391	-1.6265
DNAJA5	1.4394439367758	3.30240682855359	3.42807882968455	0.00301041491176743	0.0555865332064391	-1.63041
AQP10	1.58152	6.23365582421992	3.42789761137111	0.00301162272711382	0.0555865332064391	-1.63077
ZNF562	-0.673979	7.37643856892858	-3.42699	0.00301767795861924	0.0555865332064391	-1.6326
CASP8	1.65192022045604	5.00472049524689	3.42605015696209	0.00302396331241665	0.0555865332064391	-1.6345
ZNF136	0.785814840656945	5.46659635128989	3.42520230309313	0.00302964349823504	0.0555865332064391	-1.6362
ATP2B4	0.723343148907405	8.22018220487713	3.42513527884832	0.00303009297553897	0.0555865332064391	-1.63634
OR52N2	-0.737533	5.56488477264608	-3.42358	0.00304055377863893	0.0556403017011	-1.63948
HM13	1.9387126963052	5.68074248428328	3.42292058079169	0.0030449822668084	0.0556403017011	-1.6408
TNIP1	0.519171213355905	10.1919167258983	3.42224512143184	0.00304953770700528	0.0556403017011	-1.64216
C1orf159	1.11417943051894	5.33011572814743	3.42131039471028	0.00305585280572741	0.0556550633518786	-1.64404
RECQL	0.560431319198393	7.00970965755221	3.41962819478076	0.00306725045755379	0.0556835168985889	-1.64743
PEAR1	0.940371489468747	4.39378797824231	3.41945404181919	0.00306843281682964	0.0556835168985889	-1.64778
TNIK	1.70858548883652	5.28143288262288	3.4184301825247	0.00307539310999526	0.0557098092398425	-1.64984
FLJ45557	0.794010367042621	4.86586299533372	3.41663263808076	0.00308765072616445	0.0557775335162372	-1.65346
TIMM9	-0.620414	6.37624597833254	-3.41626	0.00309016806184139	0.0557775335162372	-1.6542
FAM43A	-0.571336	8.02829948408073	-3.41473	0.00310068548618677	0.0558676094373901	-1.6573
PDCL	1.36677212345472	4.80332787446505	3.41328062715235	0.00311063739192995	0.055947193518911	-1.66021
PTPRG	-1.73277	4.81709837710482	-3.4117	0.00312153682000955	0.0560435065304734	-1.66339
MGC13125	0.397773214082568	6.99604886424441	3.41025741031837	0.00313151420621217	0.0561229531850933	-1.6663
DCP1B	1.79311815882615	4.16109825097267	3.40844256845225	0.00314411297517921	0.056249015846215	-1.66995
BANP	1.16178393793547	5.69760446074353	3.40699592568034	0.00315419150948266	0.0562671251164695	-1.67286
METTL1	-1.00735	4.38062400495438	-3.40602	0.00316100534596291	0.0562671251164695	-1.67483
PRR3	-0.722622	5.44785671131779	-3.4059	0.00316182499665163	0.0562671251164695	-1.67506
SAV1	1.84633025402766	4.3570505726007	3.40392205173177	0.00317571270897349	0.0562951030984169	-1.67905
FBXW2	1.08568160314583	6.40174745386834	3.40168045444218	0.00319149819506973	0.0562951030984169	-1.68356
MRPL39	1.09606791981217	5.2828946582212	3.40126660170906	0.00319442103280359	0.0562951030984169	-1.68439
GIT2	1.51689493395209	6.39003162340329	3.40117105777419	0.00319509618778178	0.0562951030984169	-1.68458
UBTF	0.703957980568592	5.04466260819752	3.40096915121654	0.00319652341062103	0.0562951030984169	-1.68499
C1orf116	1.22477530107595	4.36142180418141	3.40019113996998	0.00320202884782469	0.0562951030984169	-1.68656
RAPSN	0.59524166122652	4.48757718476199	3.39765297984809	0.0032200547646253	0.0562951030984169	-1.69166
AUH	1.39885138949035	5.72276	3.39709445425028	0.00322403481568767	0.0562951030984169	-1.69279
ABHD4	0.862085350064397	6.4514935371097	3.39703373670008	0.00322446778115645	0.0562951030984169	-1.69291
CALM3	0.570162256609777	11.4818611640848	3.39681077662178	0.00322605815995011	0.0562951030984169	-1.69336
PITRM1	0.657303101662706	7.00950556083742	3.39642681664843	0.00322879876885289	0.0562951030984169	-1.69413
SFXN5	0.644396415784264	6.46518446145179	3.39622649846973	0.00323022950109634	0.0562951030984169	-1.69453
INTS1	0.651455389018595	7.81289496219701	3.39417259406026	0.00324493523978167	0.0563612406560191	-1.69866
ZNF93	0.685167709693223	6.20576569440693	3.39364	0.00324874373870678	0.0563612406560191	-1.69973
C6orf204	0.882176299809422	4.86785833512528	3.39336269066565	0.00325075220641661	0.0563612406560191	-1.70029
PSMD9	0.676264452119717	5.15441921249595	3.38992775946462	0.00327553746996109	0.0566937204561074	-1.7072
FAM49B	0.680821003856424	8.0710594578182	3.38899496784544	0.00328230029841013	0.0567136605407343	-1.70908
B4GALT3	0.383428619714378	9.73303463939671	3.38779106077835	0.00329104910617436	0.0567677890191305	-1.7115
PGGT1B	0.883828352894339	5.4790757752956	3.38615	0.00330298948166688	0.0568766911084988	-1.71479
FLJ45032	0.510259662475171	5.24288202849851	3.38320110094796	0.00332461595396531	0.0570445780605098	-1.72073
ADRA2B	-1.08706	5.06136774696542	-3.3814	0.00333791194572982	0.0570445780605098	-1.72436
MID2	1.05878676825972	3.58181288885642	3.38121809155689	0.00333922216318571	0.0570445780605098	-1.72472
RAB11FIP3	0.438145255020178	7.84035842111691	3.38108827797605	0.00334018053248735	0.0570445780605098	-1.72498
LIMD2	0.900556746704959	4.45966346255309	3.38030320506688	0.00334598224158702	0.0570445780605098	-1.72655
UBE2H	0.847402397046784	7.87195818508928	3.38018878218908	0.00334682865905722	0.0570445780605098	-1.72678
MAP2K7	0.928009482460333	5.48449913078706	3.37945742433572	0.00335224370478263	0.0570445780605098	-1.72825
MPP1	0.769585992006384	11.1171427262463	3.37828627957869	0.00336093297843925	0.0570963202454856	-1.73061
RBM25	-0.65032	8.79909160556749	-3.37745	0.00336715189345344	0.0571059921795761	-1.73229
DNAJC7	1.30550118201475	7.60660084963759	3.37635404237945	0.00337531773526125	0.0571485957588287	-1.73449
SLCO4A1	1.20980822275048	4.45279078551694	3.37483373974779	0.00338667846175477	0.0572450600190924	-1.73755
EZH2	1.16339132796151	4.4708464116856	3.37394918357062	0.00339330580495147	0.0572613273396484	-1.73933
CD74	-0.603512	11.596851131803	-3.37188	0.00340882412057428	0.0572693242060251	-1.74347
AMZ2	0.522863436804716	8.46279130545672	3.36983018067043	0.0034243353320171	0.0572693242060251	-1.7476
TMEM11	0.833275839128753	6.1965890527845	3.3697304833856	0.00342508983497635	0.0572693242060251	-1.7478
SRP14P1	0.971391831143315	9.28709521960696	3.36960853160038	0.00342601298150119	0.0572693242060251	-1.74805
OR2H2	-0.890372	5.5740558620515	-3.36951	0.00342679398627743	0.0572693242060251	-1.74825
PRC1	0.92169323486892	5.66914993363544	3.3688345874606	0.00343187727871053	0.0572693242060251	-1.7496
VRK3	0.734449580693161	8.22475050333071	3.36792830900734	0.00343875687377904	0.0572693242060251	-1.75142
FEM1B	1.12293582205416	5.09538711204802	3.36727710642309	0.00344370857060547	0.0572693242060251	-1.75273
RPGRIP1	-0.882585	7.14445749251362	-3.36631	0.00345103727190984	0.0572693242060251	-1.75466
TNFSF7	1.02739939382905	4.80114617307202	3.36621951759725	0.00345176538049617	0.0572693242060251	-1.75486
COL11A2	-0.909184	3.70688074819554	-3.36556	0.00345681697681865	0.0572693242060251	-1.75619
ITSN2	-1.17115	4.03501288559371	-3.36483	0.00346237782727499	0.0572693242060251	-1.75765
PLCL1	-2.30449	3.86731166318785	-3.36417	0.00346743435042416	0.0572693242060251	-1.75897
CRYBB2	1.28969514863639	4.68175547658667	3.36132464273021	0.0034892976617848	0.0574357017431647	-1.76469
ZNF691	1.92296118280517	4.00436072263872	3.36119017382055	0.00349033438169628	0.0574357017431647	-1.76496
HACE1	-0.840372	5.20302693630081	-3.36064	0.00349455446894008	0.0574357017431647	-1.76606
PALM	1.80290536995098	2.23350596693729	3.35974970210735	0.00350145910213755	0.057455760721439	-1.76785
MRPS28	0.729397743952938	6.13037022315812	3.35873032344947	0.00350935284145069	0.0574862219874383	-1.7699
LOC284194	1.08947537100908	5.18853333684103	3.3580423921498	0.00351468986824662	0.0574862219874383	-1.77128
MID1IP1	0.457033908956717	8.34589578650906	3.35477083271894	0.0035401805596952	0.0577921227375954	-1.77785
ETF1	-0.653985	8.95812962981305	-3.35311	0.00355320837714969	0.0577921227375954	-1.78119
IHPK2	1.71048110736895	4.76204568657186	3.3524197773744	0.0035586114613999	0.0577921227375954	-1.78257
EIF4G1	0.778354162841519	8.34228403444792	3.35220878955307	0.00356027009846215	0.0577921227375954	-1.78299
ZNF498	-1.87465	4.28173871511586	-3.35199	0.00356197986402077	0.0577921227375954	-1.78343
RPL29P2	0.814603666391717	4.89342505737978	3.35075017978522	0.00357175751014318	0.0578578924880245	-1.78592
ANXA7	-0.489271	8.59284567296472	-3.34878	0.0035873665733397	0.0579490074692884	-1.78988
TLE1	-0.823183	5.51134404351908	-3.34859	0.00358884830587401	0.0579490074692884	-1.79026
C3orf37	0.495768672142343	7.18112134246467	3.34750770490464	0.00359742488741419	0.0579948497001318	-1.79243
SLC30A1	1.1117683303787	4.45269875181612	3.34564986321157	0.00361221332596093	0.0580348264087444	-1.79616
PCNA	0.785078314407136	5.77735658852538	3.34530911168419	0.00361493220326054	0.0580348264087444	-1.79684
LOC541469	-1.64548	4.07370470460926	-3.34503	0.00361712906979709	0.0580348264087444	-1.79739
ELAVL1	1.0931835226425	5.13038897571269	3.34392108038243	0.00362602823538467	0.0580854095138958	-1.79962
CASZ1	0.691400757504924	6.35938823308446	3.34180764595682	0.00364298765603759	0.0581778964552234	-1.80387
NAP1L1	1.25300930380643	5.63131899151994	3.34137385864513	0.00364647826768213	0.0581778964552234	-1.80474
TTC10	0.89664210627538	4.10885580537203	3.34105220405369	0.00364906869337274	0.0581778964552234	-1.80538
ACTR3	0.528614957628005	9.40172090090267	3.33958406515764	0.00366091529431794	0.0581847359384791	-1.80833
DNM1L	0.795325050241785	5.89572724787251	3.33957231078834	0.0036610102945066	0.0581847359384791	-1.80835
TP53TG3	1.22422474001258	4.12335418297689	3.33674808446065	0.00368390653304773	0.0584567146562738	-1.81402
GBF1	1.63238688759879	6.48740777460661	3.33555766078861	0.00369359958894028	0.0584839617066404	-1.8164
SIGLEC5	0.795340894647741	7.84619434804769	3.33396053836223	0.00370664365924726	0.0584839617066404	-1.81961
SRC	1.13959421273464	6.25590418774008	3.33386097345381	0.0037074583292985	0.0584839617066404	-1.81981
TNRC15	0.542590760952713	7.45824361099189	3.33301317611242	0.00371440240811741	0.0584839617066404	-1.82151
TNIP2	1.06890603398733	5.18629477091191	3.33249083138241	0.00371868716657129	0.0584839617066404	-1.82255
IK	0.748159683759393	8.98483415930466	3.33216608921128	0.00372135345746325	0.0584839617066404	-1.8232
OLR1	1.68239367249427	5.45107527403406	3.33019480119243	0.00373757912720785	0.0584839617066404	-1.82716
SPAG5	1.10135202118831	4.33883509988937	3.32979789307574	0.00374085449127175	0.0584839617066404	-1.82795
C19orf35	1.3333583265675	5.72748421614396	3.32966343747117	0.00374196468607986	0.0584839617066404	-1.82822
MSN	0.552288502997712	12.8272544654953	3.32947965336518	0.0037434827091607	0.0584839617066404	-1.82859
CHI3L2	1.33326609408378	5.22501323384562	3.3271379981785	0.00376287750572576	0.0585460592403126	-1.83329
POLL	0.907682371913219	6.50106893006489	3.32675287878567	0.00376607672128078	0.0585460592403126	-1.83406
FLJ13912	0.694058020202798	5.25492967078024	3.32662185580975	0.00376716574922324	0.0585460592403126	-1.83432
C21orf91	0.709271433866051	5.53335296052811	3.32620583008672	0.0037706256989952	0.0585460592403126	-1.83516
ATCAY	-1.7993	3.2513126058615	-3.32307	0.0037967658433238	0.058807080842573	-1.84143
CMKLR1	1.44291253963934	4.18421769867401	3.32242803272019	0.0038021879101243	0.058807080842573	-1.84273
PTGES3	0.71950058941111	8.6625531207802	3.32150708610836	0.00380992144208761	0.058807080842573	-1.84457
MGC26733	0.965348453083258	3.70541967734631	3.32141350455698	0.00381070814719879	0.058807080842573	-1.84476
LTB4R	1.02416140286485	6.60220741940889	3.32051571913204	0.00381826362231914	0.058833854717076	-1.84656
SMN2	-1.06655	4.61378646223655	-3.3188	0.00383275974818819	0.0589226749196861	-1.85
RUTBC3	0.540097693552375	6.23742018988324	3.31845206694398	0.0038356865944948	0.0589226749196861	-1.8507
IVD	1.26218501235962	6.02206	3.31762242443675	0.00384271311628491	0.0589410382085096	-1.85236
DNAJA4	0.837967554723123	8.80958975720397	3.3156661006738	0.00385933206759869	0.0590468039490901	-1.85628
CDC5L	0.564735277940307	7.04522417773299	3.31543595576517	0.00386129178970603	0.0590468039490901	-1.85674
RAB37	0.557553384258405	9.3993946408572	3.31397919435639	0.00387371908879417	0.0591473603467243	-1.85966
CTBP2	1.26054609522622	3.52723770791354	3.3121236689931	0.00388960515075284	0.0592821404642987	-1.86338
RUVBL1	1.21798031239225	5.80926201905143	3.31120295046587	0.00389751164928135	0.0592821404642987	-1.86522
C17orf71	0.948152579507604	5.05297266558336	3.31089718835824	0.00390014082001965	0.0592821404642987	-1.86583
TRIM62	-2.66168	4.5646237721627	-3.3074	0.00393033140949826	0.0596513361669795	-1.87284
MGC35206	-1.30009	5.16586643949727	-3.30576	0.00394455699793096	0.0596636593979196	-1.87612
GNA11	1.46302971946565	4.83868548312473	3.3054408089121	0.0039473532893684	0.0596636593979196	-1.87676
CNOT10	0.522973082331161	7.16057738975801	3.30385146552509	0.00396121082987975	0.0596636593979196	-1.87994
IRX1	-1.35506	5.65122195236741	-3.30249	0.00397307935786843	0.0596636593979196	-1.88266
CDKN2B	0.695873730256248	4.27690325803986	3.30064683241077	0.00398929779550097	0.0596636593979196	-1.88636
FLJ21827	1.12359887249641	4.43921789083694	3.30042933515601	0.00399121112893686	0.0596636593979196	-1.88679
C11orf51	1.12388847071195	6.08539310921279	3.30010236063967	0.00399408923717625	0.0596636593979196	-1.88745
TIAM1	1.4631322306044	5.06962875765121	3.29925247075518	0.00400157972259622	0.0596636593979196	-1.88915
RNF122	-1.02355	5.46703740449455	-3.29868	0.00400667237681559	0.0596636593979196	-1.8903
AP2B1	1.75779124146811	6.40813491639419	3.29788625299863	0.00401364981345563	0.0596636593979196	-1.89188
LOC144363	-0.663471	8.13472000196234	-3.29749	0.00401712477383884	0.0596636593979196	-1.89267
FLJ13639	0.945509000440858	6.02194108198977	3.29724634563471	0.00401931549157261	0.0596636593979196	-1.89316
ADAMTS17	0.895632774201558	4.11984942997455	3.29672466353241	0.00402394023294115	0.0596636593979196	-1.89421
FLJ20280	0.695972008194309	6.55325828047188	3.29582864010496	0.00403189574563226	0.0596636593979196	-1.896
HIST1H1A	1.38551265234576	4.26473788929127	3.29575393322052	0.00403255974280033	0.0596636593979196	-1.89615
NOMO1	0.804963815901592	7.45132314339293	3.29547232005488	0.00403506369627511	0.0596636593979196	-1.89672
KPNA2	1.81342293594698	4.14089229220499	3.29525538874346	0.00403699357564002	0.0596636593979196	-1.89715
OR56B1	-1.59224	4.01858471589215	-3.29478	0.00404120699373679	0.0596636593979196	-1.8981
EFNB2	0.700834817279526	5.38397746645058	3.29454798878171	0.00404329310324247	0.0596636593979196	-1.89857
DDX11	1.20806301330209	3.2302945306285	3.29284637353474	0.00405848591425886	0.0598005475529571	-1.90197
CD38	2.18127382564003	4.4919272513438	3.29050435418808	0.00407948836898206	0.0600225159150955	-1.90666
HIST2H4A	1.45368408359547	5.44698556344735	3.28869640672296	0.00409577448536248	0.060174547235529	-1.91027
SLC30A3	-1.26846	6.29968960870693	-3.28781	0.00410374783121106	0.0602041844381442	-1.91204
TMEM4	0.534902254257636	7.52342200472449	3.28577633315905	0.0041222137792217	0.0603874447541637	-1.91611
WIPI2	0.642396722512165	7.19897264838259	3.28282	0.00414910952227276	0.0606479997107551	-1.92202
FBXO2	0.825901806114679	4.80714541796945	3.2822406943068	0.0041544511927044	0.0606479997107551	-1.92319
RPS4Y2	0.924129305628897	6.96642532688563	3.28185312969075	0.0041579999801695	0.0606479997107551	-1.92396
ESPL1	0.658016043110028	5.22257342724712	3.27893740387639	0.0041847938932917	0.0609048562460235	-1.92979
SPIN	0.776199166447551	5.19799514801883	3.27862651585845	0.0041876607727529	0.0609048562460235	-1.93041
ARFGEF1	0.781948725092686	5.96814940866097	3.27576239005527	0.00421416349216394	0.0611063159090014	-1.93614
LIMK2	1.41377475767519	5.02611459508728	3.27534534169156	0.00421803630094685	0.0611063159090014	-1.93697
CLTA	0.521745635708092	8.55515316378686	3.27517182525746	0.00421964864508141	0.0611063159090014	-1.93732
FLJ14640	1.28319212646919	3.65132686282984	3.27445133316704	0.00422635005939273	0.0611158031478422	-1.93876
C12orf49	1.22066274255404	4.93878231005503	3.27321392257765	0.00423788382458034	0.0611950424269401	-1.94123
SNX19	0.695308266675294	6.29071165148036	3.26994090051419	0.0042685405648831	0.0615497974748051	-1.94777
TPST2	0.398161051128309	10.9308108040989	3.26865568804066	0.0042806379729799	0.0616363085909983	-1.95034
ZNF329	-0.551355	6.65921051581372	-3.26441	0.00432081145034003	0.0619938106884733	-1.95882
ZNF563	0.891245177192499	4.95886575691251	3.26440095473576	0.00432092755881412	0.0619938106884733	-1.95884
HIC1	1.17313283597158	4.10773189598653	3.26409218070779	0.00432386590179795	0.0619938106884733	-1.95946
ZDHHC23	-2.26561	3.23454917807547	-3.26317	0.00433264103194604	0.0620316367576637	-1.9613
ZNF579	-1.772	4.00702037067514	-3.26144	0.00434922056823401	0.062109609284264	-1.96476
ALKBH	0.749595512668185	5.98210077575879	3.26122750935181	0.0043512202906185	0.062109609284264	-1.96518
GPHB5	1.85873887083448	3.4660453899432	3.26067445513253	0.00435652087282778	0.062109609284264	-1.96629
MDGA1	0.937389583843847	4.14894721736801	3.25874462952843	0.00437506641564184	0.0622073490841756	-1.97014
SLC39A6	1.54365421780275	4.68547560298278	3.25868038641707	0.00437568512058259	0.0622073490841756	-1.97027
DYNC2H1	-1.16981	5.08124764181631	-3.25651	0.00439661070778896	0.0623601080554097	-1.9746
GRN	1.12628384765286	10.6423614718031	3.25528448856231	0.00440851250483157	0.0623601080554097	-1.97705
RHAG	1.28049969544367	3.77042122820043	3.25509745874609	0.00441032748824306	0.0623601080554097	-1.97742
CD82	1.26031621830692	7.52946282009573	3.25450845053467	0.00441604816315527	0.0623601080554097	-1.9786
DEFA1	2.47900508403768	12.1347610663961	3.2543820108394	0.00441727714361628	0.0623601080554097	-1.97885
RRN3	-0.962583	5.19579634466806	-3.25208	0.00443973238981401	0.0625815883633289	-1.98345
DIP2A	0.883967571883563	5.40978548532479	3.25150336571435	0.00444534828303029	0.0625815883633289	-1.9846
NAIP	1.11927646752555	3.74424135484354	3.25067989932283	0.0044534104840327	0.062607890365233	-1.98624
SSR1	-0.368877	10.0028519804474	-3.2487	0.004472867198645	0.0626255369305322	-1.9902
SORBS3	1.10140021181696	4.37680950621447	3.24819	0.00447789000786442	0.0626255369305322	-1.99121
MRPL28	1.02546251409939	6.31757434741832	3.2478702555367	0.00448102665279803	0.0626255369305322	-1.99185
DEFA4	1.99582981725008	8.03038180858198	3.24745823239787	0.00448509056033036	0.0626255369305322	-1.99267
PODXL2	0.893110361413713	4.14870636880245	3.24740215790086	0.00448564391944057	0.0626255369305322	-1.99278
ERBB2IP	1.02096524694356	4.53399579202548	3.24232414611991	0.0045360339306924	0.0631461017636404	-2.00291
OR2W3	1.65286421847787	6.7640920404307	3.24194391138248	0.0045398293422002	0.0631461017636404	-2.00367
GK2	0.642376536078952	7.31195373083496	3.24171099914665	0.00454215575478274	0.0631461017636404	-2.00414
MKRN2	0.581508410082073	7.90462558268883	3.24113453844204	0.00454791868657798	0.0631461017636404	-2.00529
TMEM24	1.24317111349203	5.19845534832757	3.23867828957031	0.00457255454961511	0.0632714731121433	-2.01019
HMGB2	0.552890618822659	9.21795459367303	3.23822530748522	0.00457711218016623	0.0632714731121433	-2.01109
KIAA0773	0.948330433434182	3.27154209207534	3.23737247308856	0.00458570497897924	0.0632714731121433	-2.01279
GRAP2	0.818943698746604	6.86617747211478	3.23735040073878	0.00458592758060922	0.0632714731121433	-2.01283
DNCL2A	0.788866575387386	8.5498923906544	3.23712058497079	0.00458824592315008	0.0632714731121433	-2.01329
CDKL1	1.29677484324326	5.08135672258659	3.23555176180379	0.00460410268774089	0.0634036375581538	-2.01642
DEFA3	2.60850727670002	11.0942776741962	3.23162185637159	0.00464406028289994	0.063813158352075	-2.02426
RBM17	-0.442694	8.5455921954069	-3.23139	0.00464646661526783	0.063813158352075	-2.02473
FLJ21820	0.905082685689114	5.0158979883628	3.22892991013526	0.00467162692523634	0.0639836185691747	-2.02962
GALM	1.07322671543615	6.97675582285809	3.2288615762926	0.00467232877651513	0.0639836185691747	-2.02976
ABHD8	0.399925891241886	7.64635629244816	3.2283225756999	0.00467786843318363	0.0639836185691747	-2.03083
SBDS	0.941838444707599	6.21314267531847	3.22733799999054	0.00468800418641421	0.0640356031301012	-2.0328
RIS1	1.34014677110826	9.24588765134152	3.22601484272219	0.00470165940646489	0.0641354565189569	-2.03543
Pfs2	1.29326354829524	4.9073791632059	3.22492050234174	0.0047129826578539	0.0641820951655512	-2.03761
HTF9C	0.875866709641217	3.96872330883886	3.2244578630196	0.00471777767194346	0.0641820951655512	-2.03854
POPDC2	1.72035888828074	3.77269706053302	3.22084688019447	0.00475536834692255	0.064605030246093	-2.04573
FTHL11	0.565297019243264	9.48134771567829	3.21946912813705	0.0047697881388606	0.064605030246093	-2.04847
FLCN	1.7825765539431	4.6433012297235	3.2194228355221	0.00477027338901071	0.064605030246093	-2.04857
RPN1	0.398244245414618	11.2679386725348	3.21902630539109	0.00477443189491803	0.064605030246093	-2.04936
MED8	0.65627973673674	6.3626117469038	3.21784129071318	0.00478688061704759	0.0646438423653443	-2.05172
MID1	0.99591590717839	4.32383882139419	3.21694862134304	0.00479627922319314	0.0646438423653443	-2.05349
INSL3	1.36392408542411	4.86333414064612	3.21569777872049	0.0048094793491749	0.0646438423653443	-2.05599
SET	-0.400377	9.00813237852703	-3.21549	0.00481166513064104	0.0646438423653443	-2.0564
C9orf97	1.4280840366217	4.32291243805308	3.21434629576995	0.00482378155388888	0.0646438423653443	-2.05868
SSNA1	0.839806511461944	6.00307242206829	3.21430485303182	0.004824220783963	0.0646438423653443	-2.05876
PSMD3	1.46811387285477	4.47945383930892	3.21427577059054	0.00482452903707145	0.0646438423653443	-2.05882
CRB3	1.32656248952928	3.58980164167063	3.21361154955307	0.00483157456356208	0.0646438423653443	-2.06014
LOC728137	-2.27022	3.74445483247712	-3.21196	0.00484916786861747	0.0646438423653443	-2.06343
NUP98	0.679201870490154	5.09184564099422	3.2118128082889	0.00485070484421218	0.0646438423653443	-2.06372
ARHGAP12	0.969945829293778	3.76704499470621	3.21147202713613	0.00485433753328221	0.0646438423653443	-2.0644
EIF4A2	-0.53563	12.0796057211569	-3.20879	0.00488305500101646	0.0646438423653443	-2.06975
PRR7	0.984908266265574	5.17134238004042	3.20870942334029	0.00488388515979677	0.0646438423653443	-2.0699
CXorf56	0.854793872941944	4.75234394392131	3.20848390059361	0.0048863050207449	0.0646438423653443	-2.07035
KIAA0261	1.09082348098762	6.70267412284063	3.20751041804337	0.00489676398495103	0.0646438423653443	-2.07229
USF2	1.08467884418247	7.88094005433779	3.20733921414338	0.00489860564321669	0.0646438423653443	-2.07263
LIMS1	1.29858387336305	7.19370168225413	3.20609951439612	0.00491196148813228	0.0646438423653443	-2.07509
FADD	0.489135680197917	8.55397547753138	3.20597354769301	0.00491332057951266	0.0646438423653443	-2.07535
SLC2A5	1.20405413404866	5.62974920291336	3.20570818170809	0.00491618489606269	0.0646438423653443	-2.07587
FLJ23584	-0.59239	6.00246333452174	-3.20536	0.00491989160465731	0.0646438423653443	-2.07656
KRTAP10-9	1.69467480986319	3.92951596192724	3.20505010135747	0.00492329516784086	0.0646438423653443	-2.07718
PHF22	-0.415826	8.33860866771703	-3.20499	0.00492391596852728	0.0646438423653443	-2.0773
CCL3	1.87226529492111	4.84953669614394	3.2049486294395	0.00492439242395282	0.0646438423653443	-2.07738
TDRD3	1.08616556943876	4.71953914909697	3.20323589863892	0.00494294905403735	0.0648032802052005	-2.08079
LIMA1	0.909680252500439	4.77240588048152	3.2020601258178	0.00495572763769383	0.0648565222640466	-2.08313
CTNNBL1	0.627961374592424	8.15792190564537	3.2015069393742	0.00496175099167268	0.0648565222640466	-2.08423
MGC2752	1.08283418295627	4.97967720138809	3.20108724551287	0.00496632559977855	0.0648565222640466	-2.08507
SLC27A2	0.931366895647413	4.71754763273856	3.20022107829358	0.00497577977533819	0.0648565222640466	-2.08679
ASB6	0.483662745274863	5.9125968543148	3.19981127324088	0.00498025892036681	0.0648565222640466	-2.08761
VBP1	-0.631525	9.20222861382564	-3.19933	0.00498550829038031	0.0648565222640466	-2.08856
Septin 6	1.20996483533136	7.29092068847304	3.19820429592621	0.00499786122888887	0.064933652058623	-2.0908
LMNB1	0.848780238451339	6.97872081525563	3.19747830833578	0.00500583343189695	0.0649527844954369	-2.09225
SRRM2	-0.590978	11.6883388885619	-3.1969	0.00501218558631191	0.0649527844954369	-2.0934
GPR179	1.03476629122755	4.37305987981913	3.19452929319009	0.00503834535969916	0.0651707426396998	-2.09811
PSMC4	1.2731697707295	5.73284610586652	3.19420803806614	0.00504189955918532	0.0651707426396998	-2.09875
PLCB4	1.83419343777144	2.93004871874569	3.19304760617448	0.00505475843904857	0.0652047331456032	-2.10106
ZNF3	0.437577299383881	4.79103902252228	3.19276370949686	0.00505790921743041	0.0652047331456032	-2.10162
ART4	1.08240711133369	4.44951499515013	3.19222604816583	0.00506388163032237	0.0652047331456032	-2.10269
EPB41	0.986684810485645	6.06306428081232	3.19022783126738	0.00508613867346559	0.0653623348360537	-2.10667
GRIA3	1.83391617014514	2.46260779988557	3.18931272361078	0.0050963635081746	0.0653623348360537	-2.10848
TUSC2	0.678975103163846	6.06234778600473	3.18900299002273	0.00509982883243684	0.0653623348360537	-2.1091
CUL4B	0.546754138801407	6.18291129779663	3.18881021661121	0.00510198676154	0.0653623348360537	-2.10948
AP1S1	1.06544443469853	5.47796978747613	3.18809312398602	0.00511002183516955	0.065382405961891	-2.11091
PPP2R5D	0.820529824466956	5.87210369296999	3.18653859859974	0.00512748296733048	0.0654829052974026	-2.114
KCNH8	0.834592369143424	4.35958047614546	3.1862409363109	0.00513083310205212	0.0654829052974026	-2.11459
PIK3CD	0.54929350520972	10.4929550073118	3.18540512688977	0.00514025144512002	0.0655203803370406	-2.11625
PPAP2B	-1.36976	3.2430399641809	-3.18291	0.00516846247053693	0.0657045346764909	-2.12121
APOBEC3F	0.465003398210147	6.71078982185908	3.18250807437941	0.00517302815374511	0.0657045346764909	-2.12201
FTHL12	1.30071841236315	11.7603827534977	3.18217660807198	0.00517679131947432	0.0657045346764909	-2.12267
FUT8	1.46474603010652	3.57665036830693	3.18183258691874	0.0051806998552793	0.0657045346764909	-2.12335
ETFDH	0.874841561840856	6.33731797661542	3.18117682156745	0.00518815822039166	0.0657166707916277	-2.12465
CEP250	0.838726339216095	4.77637546633992	3.17863274063113	0.00521719300004824	0.0657329679485634	-2.12971
ZNF566	1.14134945552805	4.35207386747782	3.1786096337234	0.00521745743919282	0.0657329679485634	-2.12975
AKAP10	1.4500451776233	5.56774132668656	3.17847766714588	0.005218967937209	0.0657329679485634	-2.13002
ZNF320	-0.902869	5.36673965637543	-3.17743	0.00523102501769206	0.0657329679485634	-2.1321
LTF	2.12265960609258	5.7044295704589	3.17732498315182	0.00523217984156681	0.0657329679485634	-2.1323
KCNN4	0.795774443933489	5.76981242516782	3.17646808618195	0.00524202268164651	0.0657329679485634	-2.13401
F2RL3	0.678260545825387	5.37399980982273	3.17508779769613	0.00525791563049843	0.0657329679485634	-2.13675
C9orf30	0.57097879457379	5.8666375222753	3.17422337695708	0.00526789276470374	0.0657329679485634	-2.13846
LBR	1.19867181185808	5.79380146512029	3.17353868547777	0.0052758086121138	0.0657329679485634	-2.13982
SEH1L	1.08844	4.89136257252539	3.17302201912811	0.00528178959338853	0.0657329679485634	-2.14085
SFMBT1	1.41102909605017	4.66069919248115	3.17290298580021	0.00528316847513745	0.0657329679485634	-2.14109
DHRS4	0.473058924855637	9.35143648449603	3.1721969611087	0.00529135430655662	0.0657329679485634	-2.14249
CREBL2	-2.4327	3.45635234158077	-3.17207	0.0052927993461908	0.0657329679485634	-2.14274
SLC2A4RG	0.852738294850544	5.58262656174004	3.17163854963598	0.00529783746055026	0.0657329679485634	-2.1436
CDCA5	1.32179595730971	5.16777250397789	3.17137364216241	0.00530091575224927	0.0657329679485634	-2.14412
CCS	0.518040575482434	7.66268693907681	3.17107609766064	0.00530437538120309	0.0657329679485634	-2.14471
GMDS	0.563930768227332	8.17429022743202	3.17099268882557	0.00530534559426059	0.0657329679485634	-2.14488
CCM2	0.46982881731617	9.96413868454987	3.1708934657679	0.00530649998476729	0.0657329679485634	-2.14508
ZNF225	1.30742843621724	4.62179707726852	3.16957994038571	0.00532180510917442	0.065841867862344	-2.14768
SORT1	0.609080316201363	8.08622648588694	3.16790173845893	0.00534142227360678	0.065931622939741	-2.15102
C2orf24	0.69479101325944	9.46781291747762	3.16784342586187	0.00534210518279065	0.065931622939741	-2.15113
FSD1NL	0.931614228719276	4.2643615344008	3.16670618634891	0.00535544068579241	0.0660156029902313	-2.15339
BET1	1.01052526021916	5.35762014515347	3.16545114556697	0.00537019535092108	0.0660833163232448	-2.15588
CDC23	-0.553898	7.62804374333984	-3.16513	0.00537400930131651	0.0660833163232448	-2.15652
SARS2	-0.456179	6.5723991976023	-3.16086	0.00542446355256908	0.0665409868867133	-2.16498
SLC6A8	1.47835697870304	8.36387340542145	3.1605680309797	0.00542798207515409	0.0665409868867133	-2.16557
PIK3C2B	0.629497513812737	6.11981276204658	3.16031635172944	0.00543097686797967	0.0665409868867133	-2.16607
ASL	0.697733121266392	4.82265068205435	3.15925345178181	0.00544364240635446	0.0665511881002856	-2.16818
PJA2	-0.653857	11.5014345298381	-3.15914	0.00544497749890544	0.0665511881002856	-2.1684
CRBN	-0.602195	8.99382958147797	-3.15286	0.0055204646506323	0.0673923389958832	-2.18086
BECN1	0.815181364648152	7.83919486737673	3.15133924596846	0.00553886072806431	0.0674995284596628	-2.18387
TREML1	1.2392112900027	6.48258357234115	3.15103110860397	0.00554260077379502	0.0674995284596628	-2.18448
INSR	-0.559995	7.71328676441101	-3.14978	0.00555781781296386	0.0675475104061805	-2.18696
HIST1H4E	1.09416799254041	4.35621453628935	3.14956795315666	0.00556039367831993	0.0675475104061805	-2.18738
KLHL17	1.23379425731234	4.15409370752211	3.14891752852373	0.00556832117323708	0.0675475104061805	-2.18867
CCNF	1.35735964758891	5.28824364576009	3.14759048092813	0.00558452975342271	0.0675475104061805	-2.1913
TESSP2	-1.38892	4.33969272946387	-3.14703	0.00559137141801203	0.0675475104061805	-2.19241
BAT3	0.52659970608884	8.53059379761157	3.1467260960026	0.00559511215731547	0.0675475104061805	-2.19301
WDR53	1.19598100723363	5.80869657651149	3.14595632477393	0.00560455273199483	0.0675475104061805	-2.19454
OR52D1	-0.828041	4.21455703781591	-3.14562	0.00560862725001459	0.0675475104061805	-2.1952
SRA1	0.576441121743939	6.69900890616335	3.14540453723495	0.00561132950431351	0.0675475104061805	-2.19563
ECHDC1	0.94421628223138	5.59074332814931	3.14523880423604	0.00561336651574907	0.0675475104061805	-2.19596
BCAT1	-1.01774	4.41224835255508	-3.14314	0.00563916790904864	0.0677772999104205	-2.20011
HMBS	0.723808602001422	7.53936608544651	3.14195887110312	0.00565382891820568	0.0678728060632102	-2.20246
CLEC2D	1.58899588524017	6.36183933481019	3.14062743662184	0.00567033516985808	0.0679902110283813	-2.2051
RFP	0.988607885062885	6.57746439651435	3.13710076598373	0.00571428439899834	0.0683928104822001	-2.21208
TXNL1	1.12214260774229	4.72100811707953	3.13490226923644	0.00574185019787107	0.0683928104822001	-2.21644
TRIM5	1.21528988436365	5.85749999073336	3.13481838548284	0.00574290454121723	0.0683928104822001	-2.2166
ZCCHC7	-0.552498	8.65063749776537	-3.13406	0.00575248352432019	0.0683928104822001	-2.21811
TSPAN10	-0.868822	4.3545990848953	-3.13362	0.00575799446859467	0.0683928104822001	-2.21898
JMJD4	0.712331855230642	4.90659812557506	3.13308767380127	0.0057647002853551	0.0683928104822001	-2.22003
C7orf11	1.21893852641653	4.20367908500989	3.13296606826565	0.00576623476121323	0.0683928104822001	-2.22027
PPM2C	1.58100749577022	3.72929062993175	3.13263696792028	0.00577038950549198	0.0683928104822001	-2.22092
SDSL	0.919532669138318	5.17128677681722	3.13191640853028	0.0057794964576892	0.0683928104822001	-2.22235
C5orf16	0.75398944459937	5.47055604278032	3.13187146873387	0.00578006490430595	0.0683928104822001	-2.22244
ZNF696	0.486052443027603	6.05230477114062	3.13161374129926	0.00578332597143392	0.0683928104822001	-2.22295
OR2T33	0.761205846240082	4.10870325729541	3.13147311079837	0.00578510614981016	0.0683928104822001	-2.22322
LOC374920	0.883218312751073	5.23241941566234	3.13049934602975	0.0057974472932762	0.0684204964235087	-2.22515
HTRA4	0.753677406692167	4.11124362282406	3.13022050985313	0.00580098589581984	0.0684204964235087	-2.2257
SAMD1	1.11712271591658	4.43422440704255	3.12640642924091	0.00584960121662168	0.0688288984009004	-2.23325
SNAPAP	-1.25171	5.39086256331236	-3.12637	0.00585008577283205	0.0688288984009004	-2.23333
MCEMP1	0.723189394034927	9.73617313288341	3.12590359985129	0.00585604003015179	0.0688288984009004	-2.23425
PVR	0.837395301563199	4.58818275444417	3.12359196669146	0.00588573003005131	0.0690960654252912	-2.23882
ZCCHC3	0.962239721836308	5.62900002685661	3.12307092197455	0.00589244246108043	0.0690960654252912	-2.23985
CHST7	-0.465703	9.07946679939137	-3.12252	0.00589948482682748	0.0690984850864104	-2.24093
LGALS2	-1.06689	7.26717956781474	-3.12151	0.0059125461880188	0.0691449531459158	-2.24293
TSPAN17	0.504244689251665	8.78407764212656	3.12085495592845	0.00592107354061464	0.0691449531459158	-2.24423
CNNM4	0.922201020150518	4.82475	3.12023013665723	0.00592917094919515	0.0691449531459158	-2.24547
PRMT7	1.71614782763039	4.57183241064635	3.11957619524342	0.00593765734788249	0.0691449531459158	-2.24676
TMC8	1.44496070709232	5.36343020850709	3.11835824638373	0.00595349466588064	0.0691449531459158	-2.24917
OR8H3	-0.696522	4.40433372993002	-3.11803	0.00595775447055673	0.0691449531459158	-2.24982
GNAT2	1.53699906038228	2.58349924046277	3.11800578853254	0.00595808545912166	0.0691449531459158	-2.24987
SEDLP	0.809711875884924	5.26237002984795	3.11772760206105	0.00596171130140242	0.0691449531459158	-2.25042
ADM2	0.642952358645677	5.58750656902474	3.11747406653615	0.00596501772291636	0.0691449531459158	-2.25092
PPP1R12B	0.793631306613739	5.33390893288094	3.11649719954639	0.00597777403889031	0.0692134478638067	-2.25285
C2orf4	0.59704745468218	6.52219605941604	3.1157805861784	0.00598714878858156	0.0692426772940302	-2.25427
SAA1	-2.02697	2.97609505999044	-3.11417	0.00600825164752135	0.0694073230321666	-2.25745
TPARL	-0.757604	5.65426175100339	-3.11259	0.00602912079233758	0.0695688960832743	-2.26058
KLF8	1.18756202514853	4.14155742783864	3.11169980967132	0.00604080774685284	0.0696242699032936	-2.26234
MGLL	1.6462571306633	4.83069527012334	3.11015821004387	0.00606120045836601	0.0696505790360266	-2.26538
RGN	-1.55509	3.09160938455421	-3.10956	0.00606909384814468	0.0696505790360266	-2.26656
ZAK	0.963728961337209	5.54597675964177	3.10925310084381	0.00607320478145645	0.0696505790360266	-2.26717
CA11	0.749784351550592	4.84904322403918	3.10915548121396	0.00607450088072566	0.0696505790360266	-2.26736
C1orf149	0.571134043218513	5.91944594406953	3.10844064524927	0.00608400001149077	0.0696505790360266	-2.26878
DNAJC11	0.712587952756415	4.93879331592083	3.1084079944525	0.00608443423909888	0.0696505790360266	-2.26884
SDAD1	-0.581094	9.31016781003515	-3.10673	0.00610672996984169	0.0696712088902525	-2.27215
PHF12	0.660429515929265	4.47527604950955	3.10648048923717	0.00611012206432738	0.0696712088902525	-2.27265
ISL2	-1.23209	5.03571459240898	-3.10529	0.00612608843571133	0.0696712088902525	-2.27501
GLUL	1.33124084999377	4.88380919067487	3.10502170093108	0.00612963362753242	0.0696712088902525	-2.27553
CCDC28B	0.784252037868627	5.75512788962945	3.10469200693673	0.00613405176052271	0.0696712088902525	-2.27618
ZNF650	0.742297347871583	6.8137307881132	3.10468157753933	0.00613419157251814	0.0696712088902525	-2.2762
LOC51136	1.47851592385863	5.13268899473827	3.10427583847737	0.00613963314896988	0.0696712088902525	-2.277
PAOX	0.513221968906461	5.99701975773335	3.10244598826954	0.0061642327861982	0.0696712088902525	-2.28062
UCK2	0.640781049360317	5.53916145352353	3.10244462150728	0.00616425119618953	0.0696712088902525	-2.28062
TMEM9	1.41296772285548	5.77696250704867	3.10210779816093	0.00616878976941147	0.0696712088902525	-2.28129
APCDD1	1.43008689314519	3.88661614973914	3.10207658765153	0.00616921048476963	0.0696712088902525	-2.28135
C14orf106	-0.737919	8.60455646304322	-3.1017	0.00617424562645227	0.0696712088902525	-2.28209
FRAT1	0.771721980649576	7.81680423074269	3.10158496386341	0.00617584123126892	0.0696712088902525	-2.28232
HSDL1	1.09917361355621	5.73544966918103	3.09965783347965	0.00620190039119057	0.0698263781097097	-2.28612
YME1L1	1.45896995928009	6.7525132780282	3.09954629626146	0.00620341190567069	0.0698263781097097	-2.28634
CORO2A	0.527400704741907	6.2469017729267	3.0989223251385	0.006211874380486	0.069831274984216	-2.28758
PLAGL1	0.886636910753173	4.95954431145459	3.09761931220775	0.00622958253907215	0.069831274984216	-2.29015
KIAA1160	1.36094322906921	6.15637034292365	3.09713247370553	0.00623621138043564	0.069831274984216	-2.29111
CACNA1B	-0.680092	5.60495297180127	-3.09623	0.00624854160767473	0.069831274984216	-2.2929
VPS13A	1.74923124402558	4.1659278910344	3.0961834551661	0.00624915309332044	0.069831274984216	-2.29298
KIAA0922	0.418562194814484	8.81920284694816	3.09574677745914	0.00625511683854661	0.069831274984216	-2.29385
LY86	-0.589738	10.3190211865753	-3.09565	0.00625645113336239	0.069831274984216	-2.29404
KIAA1219	0.591549295663743	6.3695743309244	3.09545424596044	0.00625911507080527	0.069831274984216	-2.29442
VSIG9	1.50846959627886	4.7397751178287	3.09402841420308	0.00627863861594739	0.0699300045751811	-2.29724
CDC14B	3.15302019764551	9.79955503935594	3.09334997470264	0.00628794915187116	0.0699300045751811	-2.29858
GEMIN4	0.545041558647046	8.01077754078727	3.09329390326155	0.0062887192480055	0.0699300045751811	-2.29869
MCL1	0.537992994331455	10.0564820231418	3.09188739155725	0.00630806667111648	0.0700447081358334	-2.30146
MMAA	-1.48138	3.49014336768471	-3.09111	0.00631881087141079	0.0700447081358334	-2.303
NEK10	-0.865717	4.25318396470228	-3.09089	0.00632188287916438	0.0700447081358334	-2.30344
MPP6	1.13611503462654	4.35935623055692	3.0905329331883	0.00632675292125206	0.0700447081358334	-2.30414
PADI2	-0.931704	5.19825152263666	-3.08923	0.00634473598472483	0.070051659351932	-2.3067
PSCD3	1.73807687080467	3.97033971770317	3.08886149487056	0.00634988666728603	0.070051659351932	-2.30743
UNG2	-1.1643	4.89389800821491	-3.08867	0.00635258883792752	0.070051659351932	-2.30782
MSL2L1	1.48762247768715	3.72180312325593	3.0881707537335	0.00635947101957391	0.070051659351932	-2.3088
TAZ	0.72163492975947	6.64053194946896	3.08798632926896	0.00636203237881615	0.070051659351932	-2.30916
LOC116236	1.07524675252745	5.60115331516756	3.08722468283216	0.00637262108086205	0.0700918975901563	-2.31066
ASXL2	0.439266337976523	8.78367892040766	3.08605014462103	0.00638898364774185	0.070195485555842	-2.31298
NNMT	0.808533531525738	5.97561299964697	3.08317383429913	0.00642922685594134	0.0705609392615147	-2.31865
CCDC69	-0.974999	6.5574027319836	-3.08247	0.0064391042637784	0.0705926962020305	-2.32004
ANXA1	-0.512427	12.2411250704688	-3.08152	0.00645241300088495	0.0706142618265842	-2.3219
PFC	0.522165436070383	8.6082390473234	3.08128564201703	0.00645577927290763	0.0706142618265842	-2.32237
SRP9	-0.519964	10.6120451783597	-3.08084	0.00646202930249212	0.0706142618265842	-2.32325
MME	1.23615273387044	8.17624651385327	3.07965441565599	0.00647880417278508	0.0706668579724842	-2.32559
PLK4	1.01827849063417	4.44353273379886	3.07951152986654	0.00648082482592925	0.0706668579724842	-2.32587
PREPL	1.16558767502875	5.52582663622482	3.07887334647284	0.00648985734724919	0.0706890927435289	-2.32713
DCI	1.18434500939528	6.35543926493773	3.07723620067461	0.00651308481161975	0.0708296431159317	-2.33036
COL4A2	-1.48589	4.49538300543487	-3.07621	0.00652771379351093	0.0708296431159317	-2.33238
RASA3	0.652211902358619	6.84211116509169	3.07600822974459	0.00653056014260117	0.0708296431159317	-2.33278
C1orf38	0.687044568196839	6.46970191624364	3.07544706205806	0.00653856135734759	0.0708296431159317	-2.33388
C14orf103	0.555417540979157	5.04848262777758	3.07539981659241	0.00653923542621066	0.0708296431159317	-2.33397
SOS2	1.24637616532345	4.87071880180311	3.07500964255267	0.00654480477545313	0.0708296431159317	-2.33474
ZNF485	-1.41548	3.56821424838544	-3.07196	0.00658846818114765	0.0711540540418979	-2.34075
CENPM	1.34513486111108	4.09089884743515	3.07193461653101	0.00658885977277567	0.0711540540418979	-2.3408
Septin 7	0.579335536268912	5.82592810553764	3.07092782485817	0.00660334646380433	0.0712343928027045	-2.34279
GCNT2	1.40426786423722	3.60084551138799	3.06811555214709	0.00664397674135156	0.0715474830274035	-2.34832
SLC25A20	1.65390711165774	4.69772677840291	3.06793527504174	0.00664658958208793	0.0715474830274035	-2.34868
EPS15L1	0.532825617906867	6.43817291398233	3.06740279447794	0.00665431291833988	0.0715474830274035	-2.34973
ZNF271	0.468302568574778	7.15960911978041	3.06684999285208	0.00666234024846122	0.0715474830274035	-2.35082
CTLA4	1.01802456520718	4.8183043979403	3.06593772694593	0.00667560805317755	0.0715474830274035	-2.35261
MAGOH	0.573614109287461	7.07556067321694	3.06554597414562	0.00668131351927598	0.0715474830274035	-2.35338
NDUFV3	0.945428953281689	4.47341640279098	3.06502793430254	0.0066888655159003	0.0715474830274035	-2.3544
ACTL8	-2.01354	3.87675478014721	-3.06502	0.00668899598940407	0.0715474830274035	-2.35442
SAPS3	0.514110072510011	8.71077622616048	3.06232929975386	0.00672834092284971	0.0718922516365379	-2.35972
OR7E156P	1.50849126143899	4.75671834925575	3.06171469656381	0.00673736295686025	0.0719126343906477	-2.36093
SKAP2	0.742774222845707	7.75361571073726	3.05948164290801	0.00677024220956932	0.0721873504792475	-2.36532
TPM3	0.955770923426488	6.97716400198431	3.05869069363018	0.00678192549355527	0.0722357248565403	-2.36688
PHF2	0.48547190267546	7.16055815485423	3.05812400806694	0.00679030819754685	0.0722488792218985	-2.36799
ARHGEF1	1.2308901962305	7.32078409374535	3.05706525933966	0.00680599679129493	0.0723396588500622	-2.37008
LETM1	-1.24475	3.6757328254018	-3.0546	0.00684264225968587	0.0726527604631352	-2.37492
TSC2	0.646435697819281	5.88290297425347	3.05336171823999	0.00686115416421881	0.0727728712402138	-2.37736
GNPAT	0.541535875809162	7.22942564319376	3.05126799443233	0.00689252857226824	0.0730290134260874	-2.38148
POLG2	-1.31207	4.71209295105921	-3.04976	0.00691523502665592	0.0731507004686551	-2.38445
CRYL1	0.434898585332939	6.39490829474863	3.04932838825655	0.00692171810281336	0.0731507004686551	-2.38529
ATF7	0.735651364880219	4.14620065691253	3.04906280891988	0.00692572421334616	0.0731507004686551	-2.38582
ENDOG	1.21583799888792	5.33775783115153	3.04662419722224	0.00696261490018308	0.0733256261759169	-2.39061
RG9MTD3	1.34164963379321	4.6984778669175	3.04652991295936	0.00696404504101131	0.0733256261759169	-2.39079
M6PR	0.767342240349608	8.98670934003966	3.04608495254125	0.00697079823460099	0.0733256261759169	-2.39167
ESRRA	1.08520866231229	6.73168873344066	3.04605173681818	0.00697130260734628	0.0733256261759169	-2.39173
TSFM	0.656346060287425	5.6286605030232	3.04535756450322	0.006981851576384	0.0733311441302275	-2.3931
FBXW5	0.771616614615612	8.07006410332901	3.04484798240902	0.00698960531023014	0.0733311441302275	-2.3941
WDR52	0.844178229207263	5.42107500828202	3.04458622022251	0.00699359150589032	0.0733311441302275	-2.39462
CRR9	0.910945697506932	9.61870631225649	3.0421154619215	0.0070313261165233	0.0735070613864838	-2.39947
LOC348180	-0.739127	4.34221084121024	-3.04209	0.00703172811323276	0.0735070613864838	-2.39952
SLC25A26	1.22955681385092	4.85521361937363	3.04205935950774	0.00703218523552927	0.0735070613864838	-2.39958
LYPLA2	1.9716822043871	6.77190220115509	3.0406782913743	0.00705336632152926	0.0736284989287146	-2.40229
TM7SF3	0.829475446814311	6.10362728278542	3.04035255220064	0.00705837113790309	0.0736284989287146	-2.40293
FAM73B	0.918430919733471	7.00727474911016	3.03859062234626	0.00708550223100781	0.0736640348389861	-2.4064
ACSS1	0.624356797053156	8.28296424425795	3.03831657591727	0.0070897312438115	0.0736640348389861	-2.40693
ACOX1	1.34519842374097	5.66563398676349	3.03712659469576	0.00710812321822495	0.0736640348389861	-2.40927
SRD5A1	0.770078636695307	5.48322348760701	3.03711616940303	0.00710828455315679	0.0736640348389861	-2.40929
KLRK1	0.712619398177068	4.94989005278188	3.03707787642192	0.00710887718056309	0.0736640348389861	-2.40937
LSM3	-0.505804	9.22524949385934	-3.03706	0.00710917798488826	0.0736640348389861	-2.4094
BMP3	-2.17316	3.8251952349523	-3.03683	0.00711279165046008	0.0736640348389861	-2.40986
FCGR1B	1.81875835014458	6.78502457734307	3.03618321411082	0.00712273678254878	0.0736915285547626	-2.41112
MSTP9	0.789186728950348	4.81451115840682	3.03498958242952	0.00714126877794618	0.0737350488049352	-2.41347
ABHD14B	0.831285972907389	6.59048442956218	3.03497260359772	0.00714153272457772	0.0737350488049352	-2.4135
IFT172	0.869243628928405	4.82788	3.03426853489092	0.00715248627430989	0.0737727870007392	-2.41488
C14orf120	1.1756556107282	6.11358098864656	3.03254333202317	0.00717939523462033	0.0739165309863872	-2.41827
KIAA1797	1.41410699247735	5.07620577902658	3.03199422266962	0.00718798063852772	0.0739165309863872	-2.41935
PHF20L1	0.565373353360376	6.55296223514132	3.03102004570768	0.00720323661032491	0.0739165309863872	-2.42126
TNRC6A	0.456937809028229	7.22756449541865	3.03094505868276	0.00720441223913989	0.0739165309863872	-2.42141
SPTY2D1	1.01377168267043	4.68958241921029	3.03049942026779	0.00721140270277242	0.0739165309863872	-2.42228
TMF1	1.04211208499551	5.80272399299122	3.0295871308529	0.00722573381939493	0.0739165309863872	-2.42407
C8orf34	-1.08801	6.21268840527055	-3.02896	0.00723564569230125	0.0739165309863872	-2.42531
GPR125	-1.45422	4.61461792794143	-3.0286	0.00724130407124234	0.0739165309863872	-2.42602
EGFL9	1.11866320824409	3.11145484500845	3.02849047491436	0.00724299779730404	0.0739165309863872	-2.42623
TCN1	1.12799166474457	8.46724449836402	3.02836778227339	0.00724493176452345	0.0739165309863872	-2.42647
DERL1	0.57179291697009	8.31984085833698	3.02780516209348	0.00725380660920376	0.0739165309863872	-2.42757
RFESD	0.543015218078272	6.29654875367704	3.02778183600114	0.00725417478615909	0.0739165309863872	-2.42762
MGC35440	-1.24429	4.05127297022459	-3.0255	0.00729031779027958	0.0741806748899057	-2.4321
SERPINB8	1.4184539017321	5.9426189340096	3.02521658674632	0.00729477550856414	0.0741806748899057	-2.43265
DDI1	-1.1679	4.19374948828122	-3.02294	0.00733097208359619	0.0744444698923738	-2.43711
WDR51A	1.23711501925191	5.36861503531585	3.02266078358814	0.00733544638037241	0.0744444698923738	-2.43766
NBPF20	0.842961721835747	12.7985831368341	3.02012357952465	0.00737603925816707	0.0747342491173466	-2.44264
ITGA2B	2.13804167883396	7.87134914794668	3.01981077507832	0.00738105892773096	0.0747342491173466	-2.44325
RPL13	0.547496031604322	7.63173505101336	3.01916006934047	0.00739151164281585	0.0747342491173466	-2.44453
C1GALT1	0.844790641788678	5.83394811088236	3.01827232183783	0.00740579532070894	0.0747342491173466	-2.44627
PXN	0.689015869816837	7.49318109456216	3.01813765665745	0.0074079643981526	0.0747342491173466	-2.44653
DNASE1L1	1.62702204302752	5.53574409996891	3.01725018937169	0.00742227445007607	0.0747342491173466	-2.44827
FLJ22222	0.850566001050868	5.10744722370613	3.01600190146799	0.00744244806341055	0.0747342491173466	-2.45072
NALP10	1.3271642144641	3.62608518777681	3.01597634753666	0.00744286159719577	0.0747342491173466	-2.45077
CCDC5	1.2839984041568	4.85996948147097	3.01589735224814	0.00744414010219538	0.0747342491173466	-2.45093
HRH1	1.20378535912889	3.91326968869581	3.01586073581136	0.00744473279596669	0.0747342491173466	-2.451
ADRB3	-1.35445	3.10050211567361	-3.01582	0.00744532932935972	0.0747342491173466	-2.45107
THBS1	1.18086842136908	6.19444605727172	3.01433101448081	0.00746953472073552	0.0748604147638021	-2.454
SR-A1	0.82390002114122	4.19017615184693	3.01413549217629	0.00747271057545274	0.0748604147638021	-2.45438
MARK2	1.24787183113728	6.64857349904693	3.01246488352312	0.00749989970075666	0.0750584021537112	-2.45765
DAPK1	0.959236570848085	6.42026813816013	3.01000939036706	0.0075400373364196	0.075317717778844	-2.46246
GOLGA4	1.28965302216606	4.6953035220745	3.00996814373681	0.00754071333519887	0.075317717778844	-2.46255
CA13	-1.00116	4.26229072942881	-3.00873	0.00756110105425697	0.0754468010428721	-2.46498
ZNF230	1.70566327888208	4.20884943745115	3.00739184739369	0.00758305362520019	0.0755849302436545	-2.46759
NBPF1	0.752706832960281	5.2023286891458	3.0069766061942	0.00758989950507611	0.0755849302436545	-2.46841
MARK4	-2.40991	4.03717079129262	-3.00594	0.00760704149429468	0.0756810781735538	-2.47044
ZDHHC13	0.964209050101559	4.95156981928258	3.00362556778055	0.00764536657579134	0.0759210588628556	-2.47497
UBE1C	1.30851978309039	4.97016995542351	3.00306411209464	0.00765469832914534	0.0759210588628556	-2.47607
GTPBP1	1.24106289198012	4.72163345211108	3.00271558777344	0.00766049659009169	0.0759210588628556	-2.47675
TLOC1	-0.551983	6.82647276217038	-3.0021	0.00767075337442213	0.0759210588628556	-2.47796
CAPG	1.13781257762449	5.59583902757425	3.00196750537419	0.00767295654663505	0.0759210588628556	-2.47821
LAS1L	-0.655861	6.22874950022491	-3.00161	0.00767898353097259	0.0759210588628556	-2.47892
TMEM68	0.92506876740385	3.87505267722889	3.00093582663676	0.00769017233480771	0.0759210588628556	-2.48023
EHMT2	-0.716203	4.68795219024344	-3.00036	0.00769972092306888	0.0759210588628556	-2.48135
RUNX1	0.458951617422867	6.6812583975774	3.00024922719785	0.00770165051106246	0.0759210588628556	-2.48158
FBXO46	1.5055413522187	6.02710896269865	2.99997300705915	0.00770627289209436	0.0759210588628556	-2.48212
SLC39A1	0.591805551089202	8.67879289747137	2.99786544134719	0.00774163055699825	0.0760787927018652	-2.48624
GPRASP2	-0.798366	4.4615516102178	-2.99782	0.00774246564398164	0.0760787927018652	-2.48634
IQGAP2	-0.708162	8.48718768060901	-2.99759	0.00774627822055134	0.0760787927018652	-2.48678
AP1GBP1	1.87871022141494	4.02477009553351	2.99722596687722	0.00775238983804127	0.0760787927018652	-2.48749
TBC1D22B	0.706550793494082	7.2652878407281	2.99588605184446	0.00777498126535266	0.0761021992436409	-2.49012
NT5C3L	0.601730097983483	5.96251170831738	2.99580578849292	0.00777633656002875	0.0761021992436409	-2.49027
TAPBP	1.15378952254709	9.9447508225367	2.99574508804032	0.00777736167576979	0.0761021992436409	-2.49039
RBMX	0.607812426813911	8.09235950942829	2.99495389643165	0.00779073540935052	0.0761593360906335	-2.49194
CYP11B2	-2.22371	3.07601404628597	-2.9943	0.00780173315184828	0.0761669958511004	-2.49321
ARRB1	0.352871791450882	8.39729388674601	2.99370112922615	0.00781195695633318	0.0761669958511004	-2.49439
PKIG	-0.6961	4.34191601788274	-2.99357	0.00781412492061645	0.0761669958511004	-2.49464
DAPK2	0.523803847960938	6.36824297769655	2.99273485635286	0.00782836368590576	0.076202341418393	-2.49628
ANKRD37	0.982173246171944	5.14704213449322	2.99247222865464	0.0078328287231609	0.076202341418393	-2.49679
LOC441743	1.42153054033292	6.2349706235803	2.99153445600604	0.00784879234738037	0.0762814208299308	-2.49863
MGC3196	0.454177642280595	5.65286283412314	2.99089185825743	0.00785974946270375	0.0762814208299308	-2.49989
NRBP1	0.54754811899339	6.24861592671603	2.99023673444196	0.00787093544623959	0.0762814208299308	-2.50117
PLAUR	0.754398097037065	8.28697689845906	2.98951903009462	0.00788320770327858	0.0762814208299308	-2.50257
NCOR1	1.4158650674285	6.35003923638947	2.98941652559117	0.00788496197554523	0.0762814208299308	-2.50277
LSS	0.828109201655509	5.52354846716348	2.98934203130532	0.00788623711587631	0.0762814208299308	-2.50292
NARG2	-0.58901	3.80894981894507	-2.98811	0.00790735534473793	0.0763571335164339	-2.50533
GIMAP1	0.758896769479643	7.17130928833145	2.98772	0.00791396878013737	0.0763571335164339	-2.50608
HOXC4	0.862282535466187	4.66431100383645	2.98661106832572	0.00793312219787193	0.0763571335164339	-2.50826
BRP44L	-0.463021	9.57144010467624	-2.98659	0.00793351690867621	0.0763571335164339	-2.5083
UBE2Z	1.19465105417706	6.66041412969914	2.98535827932198	0.0079547204328934	0.0763571335164339	-2.5107
LSR	-1.52714	3.77354766571162	-2.98525	0.00795654483992132	0.0763571335164339	-2.51091
UBE2O	0.730065789863197	8.52585940186538	2.98353702102596	0.00798622094375166	0.0763571335164339	-2.51426
SESTD1	1.55703484195012	5.19086787394841	2.98330977743305	0.00799015983494732	0.0763571335164339	-2.51471
C2	0.877937041749971	4.76495913023413	2.98274872486447	0.0079998928249081	0.0763571335164339	-2.5158
FLJ20551	0.42368657009888	7.94355347834126	2.9826983234122	0.0080007677386893	0.0763571335164339	-2.5159
ARPC5L	0.70993932419279	8.47186147244152	2.98261932809374	0.00800213919731598	0.0763571335164339	-2.51606
C1orf97	0.905605176529308	4.98228658970579	2.98261796314374	0.0080021628965786	0.0763571335164339	-2.51606
LOC390667	-1.16226	4.22819034395498	-2.98223	0.00800897716037741	0.0763571335164339	-2.51683
UGCGL1	0.68730822054802	6.03379814640386	2.98070594981413	0.00803542761569817	0.0763571335164339	-2.5198
RQCD1	0.855452324328042	5.85775904280319	2.98054398962845	0.0080382515124433	0.0763571335164339	-2.52011
GABARAPL1	0.622621320648182	9.22031907810709	2.98042365368972	0.00804035028272763	0.0763571335164339	-2.52035
FAM109A	0.862587872320372	5.29837037948361	2.98039398912365	0.00804086774191865	0.0763571335164339	-2.52041
TBC1D3B	0.842499532961694	6.81487849683495	2.98004713915574	0.00804692047938297	0.0763571335164339	-2.52108
MCTS1	0.99296940833723	6.18983519523331	2.97971854614548	0.00805265869893338	0.0763571335164339	-2.52173
EFHA1	-0.490951	9.03981706554585	-2.97972	0.00805269049221683	0.0763571335164339	-2.52173
C22orf5	1.12818818123773	7.41506167319309	2.97971610982301	0.00805270125925193	0.0763571335164339	-2.52173
LCP2	1.27406674134681	6.21562917341002	2.97785861958098	0.00808521349017787	0.076554338158551	-2.52536
GABBR1	0.917721171828169	5.61428053992473	2.97766293975236	0.00808864593918999	0.076554338158551	-2.52574
GPR35	-0.867714	4.3658756748445	-2.97709	0.00809874539870576	0.0765782212255545	-2.52686
CKAP4	0.715630914697382	10.0269617830228	2.97550702082305	0.00812655692585285	0.0766431001687929	-2.52995
CDC42BPB	1.09248419196072	5.18330911742471	2.97545708182424	0.00812743712249824	0.0766431001687929	-2.53005
C6orf55	0.550750044600246	5.96231200196882	2.97491492496119	0.00813699882636851	0.0766431001687929	-2.53111
PLEKHB2	1.01943627912151	6.91878630145496	2.97459068752505	0.00814272242493298	0.0766431001687929	-2.53174
FLJ35119	0.745650158969744	5.97889510437887	2.97454558232233	0.0081435189534313	0.0766431001687929	-2.53183
JUN	0.936724358258847	6.43266094439893	2.97381583635677	0.00815641629743251	0.0766930752878584	-2.53325
MUSK	0.646446942680711	5.22879901353291	2.97151965332522	0.00819712780479179	0.0770042452145311	-2.53774
TMEM104	1.05010828396557	4.09813786369385	2.97014120502263	0.00822166238008178	0.0771630114557722	-2.54043
SLC25A40	1.14852499112319	4.59435624969815	2.96826881993031	0.00825510245310903	0.0774049866382431	-2.54408
MXD3	1.02565652724342	6.53628470547893	2.96774354636813	0.00826450729691582	0.0774213528797267	-2.5451
LSM8	0.999903820013498	5.4529105976931	2.9665580291967	0.00828577177163988	0.0774378252580945	-2.54742
LARP2	-0.756007	4.15570303140995	-2.96643	0.00828815100243581	0.0774378252580945	-2.54768
SPECC1	1.04782928644221	3.77157011392254	2.96636446144972	0.00828924880582294	0.0774378252580945	-2.5478
MLL	1.1459242888714	5.94731641095715	2.96448551703356	0.00832307364397584	0.0774691810390976	-2.55146
TXNRD1	0.64456127740806	7.60808203821148	2.96425417672308	0.00832724748140187	0.0774691810390976	-2.55191
MRPL16	-0.668897	5.93746219182824	-2.96398	0.00833213214237575	0.0774691810390976	-2.55244
E2F2	0.900268247892132	11.2271421848623	2.96317074966798	0.00834682166670643	0.0774691810390976	-2.55403
EPC2	-0.641265	5.12883865743259	-2.96299	0.00835014404044631	0.0774691810390976	-2.55438
DHDDS	0.633589498596741	6.0845214435547	2.96283092391883	0.00835297045265674	0.0774691810390976	-2.55469
TSSK3	0.927777420191128	4.13246533808691	2.96280170770086	0.00835349929399088	0.0774691810390976	-2.55475
GUCY1A3	1.69779787000621	3.70155100796927	2.96273047792849	0.00835478875663189	0.0774691810390976	-2.55488
C21orf127	1.29769421837912	3.86353957288059	2.96235536487732	0.00836158255972057	0.0774691810390976	-2.55562
C19orf6	0.814979784243009	6.40785152416552	2.96100482307173	0.00838608706313917	0.0775927527130588	-2.55825
GSS	0.681264326910845	6.73916354824947	2.96077450597422	0.00839027292395858	0.0775927527130588	-2.5587
TFDP1	0.535651018678559	8.76061065585397	2.95942064798144	0.00841491936200336	0.0777495474507587	-2.56134
FLJ39378	0.939960430505918	6.14088572544219	2.9580709906195	0.00843955915763259	0.0779059944889043	-2.56397
MOBKL2C	0.481879712129118	7.81087172322103	2.95727274370316	0.0084541651079357	0.0779696176195383	-2.56553
TMOD1	1.04983651798546	8.68566252600493	2.95632105096916	0.00847161074896857	0.0780343521991647	-2.56738
HERC3	1.22732644419858	5.85095927086699	2.95537423275993	0.00848900164635602	0.0780343521991647	-2.56923
ID2	0.535589966270576	9.56763321866078	2.9550793205144	0.00849442557516989	0.0780343521991647	-2.5698
CLEC1B	0.837336600377284	8.55138034121994	2.95465217847325	0.00850228738465715	0.0780343521991647	-2.57063
IER5L	0.933947373962671	5.3026801843242	2.95440079294254	0.00850691758340404	0.0780343521991647	-2.57112
AMD1	0.539426394756498	9.67577746411447	2.95436893375861	0.00850750456306682	0.0780343521991647	-2.57118
GALNT10	0.956753309456547	5.20299080727703	2.95341785941653	0.00852504541898456	0.0780648074741309	-2.57304
C1orf113	-0.728431	4.08180106602087	-2.95335	0.00852627101814805	0.0780648074741309	-2.57317
KLRG2	0.915204900424584	4.58767103774378	2.95131319241196	0.0085639868632213	0.0783391667089963	-2.57714
PLSCR4	-1.14818	3.66484467415632	-2.95039	0.00858116476819596	0.0784253286409808	-2.57894
SFI1	0.769623344745431	4.70215924129609	2.94754047594869	0.00863422296172112	0.0786289500687768	-2.58449
C22orf23	0.87452731458913	4.65945966656987	2.94709899665098	0.008642478288288	0.0786289500687768	-2.58535
HIF1A	0.706560421989497	6.6447466715429	2.94682508282488	0.00864760411048183	0.0786289500687768	-2.58588
RGS12	1.14172041708032	4.99108651192718	2.94640460387327	0.00865547837418311	0.0786289500687768	-2.5867
FLJ11193	0.916851986465721	4.43124133035931	2.94601	0.00866280142552967	0.0786289500687768	-2.58746
LOC401052	0.445578493699196	6.39807187148506	2.94595096309128	0.00866398144287821	0.0786289500687768	-2.58758
HDAC11	-1.43545	4.73228996780661	-2.94586	0.00866567148266861	0.0786289500687768	-2.58776
ETFA	0.840258102561581	9.00467206641392	2.94586062346361	0.00866567573967327	0.0786289500687768	-2.58776
VPS13C	0.893056441197627	5.94552653876342	2.94380569554518	0.0087043021645492	0.0788734300179494	-2.59176
PECI	0.462557934846516	6.87515729735651	2.94359744426839	0.0087082259497459	0.0788734300179494	-2.59216
TRAF3IP1	0.819346965164696	4.63788326141041	2.94024484448408	0.00877163048483795	0.0793131099855138	-2.59869
NTAN1	0.685761854487174	8.64773100502514	2.94020097537533	0.00877246309495493	0.0793131099855138	-2.59877
GBA	0.475852622906833	9.09335104591439	2.9386671336564	0.00880162267148162	0.079505631781355	-2.60176
DPP4	1.10843917374655	5.16186707761238	2.93732248698755	0.00882726266473092	0.0795314774816712	-2.60437
C1orf66	0.716899898025056	6.9687041888886	2.93702476278834	0.00883294949887581	0.0795314774816712	-2.60495
VEGFB	-0.432683	8.24142505102041	-2.93671	0.00883900412473038	0.0795314774816712	-2.60557
MBIP	0.662892734275282	5.34222035853616	2.93655102197806	0.00884200574079501	0.0795314774816712	-2.60587
TMED9	0.6787419340315	9.2874943882471	2.93645592388497	0.00884382476151548	0.0795314774816712	-2.60606
PHKG2	0.651561133518179	6.66827656440605	2.93557243114964	0.00886074138949188	0.0796127768577635	-2.60778
TRAK1	0.41273204373924	7.0951531899524	2.93437605783597	0.00888369881136135	0.0797481594895564	-2.6101
LRDD	0.867447985043339	5.31614222889422	2.93380175833069	0.00889473958828799	0.0797764221458873	-2.61122
UBQLN3	-0.535265	5.12338102508209	-2.93227	0.00892429647947423	0.0799705574596858	-2.6142
WIPF1	0.672243494441199	6.92947047922062	2.92856909229977	0.00899595001294794	0.0805412424542762	-2.62139
PDGFD	1.07550896762054	4.3089706781341	2.92772880620278	0.00901230636036077	0.0806162767172802	-2.62303
C14orf46	0.885191220457341	4.70380570306649	2.92548713535168	0.00905608185338415	0.0809362293315711	-2.62738
CXorf12	1.2701488637277	4.70564114838588	2.92436025102157	0.00907816535096448	0.0809654741753647	-2.62957
FLJ11259	0.548574661874583	7.51785819904503	2.92405859091844	0.00908408580326015	0.0809654741753647	-2.63016
SLC30A9	-0.516893	7.44423015561027	-2.92398	0.00908554784677391	0.0809654741753647	-2.6303
GSDM1	1.48696823976839	5.71049002299493	2.92368647107286	0.00909139426088633	0.0809654741753647	-2.63088
TIMM44	1.61409234104582	5.51961062460807	2.92244211863721	0.00911587475692399	0.081112026446292	-2.6333
TMCO3	0.906521709632368	7.34415035015536	2.92178726044326	0.00912878356242692	0.0811554478883125	-2.63457
CMAS	0.411579254356757	7.76929270951822	2.91991882758584	0.00916571206509205	0.0813599060951478	-2.6382
CHES1	-0.459641	9.8430169105535	-2.91969	0.00917020228640419	0.0813599060951478	-2.63864
ZNF419	-0.525633	7.17367538608182	-2.91919	0.00918020309556962	0.0813599060951478	-2.63962
PIB5PA	1.55803265517955	2.82617604529828	2.9189973187547	0.00918397831960464	0.0813599060951478	-2.63998
TTLL9	-1.66353	2.84909762776625	-2.91847	0.00919447065944927	0.0813815318964214	-2.64101
BPNT1	1.68489393957406	4.32312093999618	2.91745555118416	0.0092146181678278	0.0814266017971561	-2.64298
FABP2	0.939831490120297	3.50045372084183	2.91740251280829	0.00921567396675372	0.0814266017971561	-2.64308
TTR	1.20745780909655	3.4485149124148	2.91661842389938	0.00923129594699357	0.0814933968840271	-2.6446
TAF15	1.34064154240061	9.39334742960477	2.91585010089891	0.00924662865069097	0.081557523910283	-2.64609
FLJ26850	-1.23257	4.8682658478547	-2.91516	0.00926044683215873	0.0816081923099045	-2.64744
BAD	0.758915850113811	5.56828669589125	2.91346117698031	0.0092944596498571	0.0817737874285549	-2.65073
AURKA	0.589944738917791	5.16213605623788	2.91341345035829	0.00929541766476154	0.0817737874285549	-2.65082
IPO4	1.6567426078876	5.29521374641152	2.91202985069492	0.00932323215417016	0.0819471570559583	-2.65351
MTHFR	0.772463190599179	6.56914916362854	2.91069659352863	0.00935011072484368	0.082045256079008	-2.65609
GRASP	1.01405984245427	4.57320667539659	2.91067103432176	0.00935062673160044	0.082045256079008	-2.65614
EIF3S9	0.455472584285117	10.3741875053413	2.90972235336368	0.00936979883764595	0.082142174025087	-2.65798
GNMT	1.17403260992277	4.14415039236719	2.90824511593075	0.00939972833526443	0.0821916608983031	-2.66085
MAN1B1	0.531131260716258	8.96395911256979	2.90821468564961	0.00940034583687529	0.0821916608983031	-2.66091
CCDC51	0.574674873831603	5.54546807225991	2.90817229890404	0.00940120602847518	0.0821916608983031	-2.66099
PPHLN1	0.599767864806892	7.11126083571444	2.90783917278842	0.00940796909965737	0.0821916608983031	-2.66164
RBBP7	0.478415562640484	6.61020394393062	2.90669211430727	0.00943129248364161	0.0823242697967611	-2.66386
SETD4	0.776550571113675	5.19567917488592	2.90615903279605	0.00944215075526043	0.0823479377344024	-2.66489
OSCAR	0.450858388274964	9.65360794663514	2.90507889816272	0.00946418893904021	0.08246898430674	-2.66699
PDGFA	0.851632282622571	3.92995534531337	2.90384242356775	0.00948947798201602	0.0825728690077629	-2.66938
MFAP4	0.634782288817143	5.81416680103088	2.90342796731828	0.00949796926769855	0.0825728690077629	-2.67019
DLEU1	0.643511417179359	5.11335956172606	2.9032987574461	0.00950061799129682	0.0825728690077629	-2.67044
LHFPL2	1.24948297076329	6.63628003351872	2.90279171547231	0.00951101894075358	0.082588656351991	-2.67142
PIK3AP1	0.60523629938751	7.16424320842977	2.90206610206757	0.00952592258712433	0.082588656351991	-2.67283
COG4	0.721590078156856	6.41844532029854	2.90201630034922	0.00952694631048887	0.082588656351991	-2.67292
NACAP1	1.33006263258341	5.85751116841454	2.90102241205088	0.00954739890765868	0.0826950369825312	-2.67485
NKIRAS1	0.636298604932967	5.75232298873562	2.8994706669573	0.0095794161387424	0.0829013170637057	-2.67786
RHEBL1	-1.15331	4.21182395256176	-2.89625	0.00964620851080725	0.0834079346682974	-2.6841
ORC4L	1.07124364873422	3.73831615694561	2.89547611824546	0.00966231379687421	0.0834269843442638	-2.68559
CHMP6	0.471452508438503	6.49989934565938	2.89434791182369	0.00968585234728968	0.0834269843442638	-2.68778
RAD51L1	-1.43461	2.93960582232042	-2.89418	0.00968935530190878	0.0834269843442638	-2.6881
SMTN	0.62241409908099	3.67897188611682	2.89393176967702	0.009694548583607	0.0834269843442638	-2.68858
AGPAT6	-1.1761	4.21099794158438	-2.89264	0.0097216140201797	0.0834269843442638	-2.69109
TNPO1	0.687023090258322	6.24088788055362	2.89259027116612	0.00972263361453861	0.0834269843442638	-2.69118
C1orf2	0.514104121193488	6.34035345476348	2.89256568320039	0.00972314911016331	0.0834269843442638	-2.69123
OTUB1	0.459447456659217	5.9278172343312	2.89209840677888	0.00973295074904172	0.0834269843442638	-2.69213
LOC400986	1.52245839319175	5.52611090462952	2.89206225573001	0.00973370945477975	0.0834269843442638	-2.6922
MLX	0.965853684115376	5.83166524269055	2.89182074698965	0.00973877948886685	0.0834269843442638	-2.69267
PIK3CA	1.2105756020845	4.73396853396041	2.8918006842471	0.00973920078415427	0.0834269843442638	-2.69271
SPOCK	0.843498953799749	3.80453189847758	2.89038563467285	0.00976895969317149	0.0836110453671274	-2.69545
CPT1A	0.81503334325228	4.68391388541478	2.88920371145795	0.00979388317250633	0.0836508404439038	-2.69774
BTN2A2	1.34316287224237	4.24852900641882	2.88879947812328	0.00980242141437328	0.0836508404439038	-2.69852
JAK1	1.75123652617163	7.40405588325768	2.88834965572389	0.00981193104066853	0.0836508404439038	-2.69939
HIST1H2BJ	0.912263098147178	8.17770234217147	2.88813333558641	0.0098165074029735	0.0836508404439038	-2.69981
MGC72080	0.732384840318322	4.64007047153688	2.88728343207163	0.00983450750711821	0.0836508404439038	-2.70145
PPAP2A	1.03784124775874	3.54269039760777	2.88689920923315	0.00984265541789994	0.0836508404439038	-2.70219
TRIM67	-0.836518	4.43665117237389	-2.88609	0.00985987677379176	0.0836508404439038	-2.70376
FLJ30058	-1.03101	3.37561197170159	-2.88572	0.0098676880870646	0.0836508404439038	-2.70447
C6orf64	0.649068907360165	5.48801954741037	2.8856001080934	0.00987025273349705	0.0836508404439038	-2.70471
LRRK2	1.35033465134046	6.88632842919332	2.88559755848171	0.009870306969283	0.0836508404439038	-2.70471
WDR77	0.790318362579695	5.83867202883474	2.88540811379051	0.0098743376749587	0.0836508404439038	-2.70508
C6orf62	0.887607413538746	4.90839170368799	2.88529306908996	0.00987678619034322	0.0836508404439038	-2.7053
CIZ1	1.44146996410979	4.17658548598451	2.88478722731367	0.00988755906109935	0.0836508404439038	-2.70628
PIK3R2	0.472936232970289	9.19251936108972	2.88469759358442	0.00988946916605313	0.0836508404439038	-2.70645
PPP3R1	1.84886549961601	9.6533730980551	2.88370080720587	0.00991073481966541	0.0837606250478077	-2.70838
BTBD6	0.453155255123523	8.27237448338437	2.88248761901676	0.00993667680012617	0.0838947377135636	-2.71073
C1orf69	0.741984227214992	5.39807329908154	2.88211081018971	0.0099447475532486	0.0838947377135636	-2.71146
PSMD4	0.528598832867177	9.93478165707887	2.8811419594767	0.00996552813209165	0.0838947377135636	-2.71333
STARD3NL	1.03419349420643	6.49235044989212	2.88109083562043	0.00996662583526067	0.0838947377135636	-2.71343
SND1	0.700127251114768	9.07640139716339	2.88069303605026	0.00997517115566115	0.0838947377135636	-2.7142
HIST3H2A	1.3106081816822	6.53493410707621	2.88025901510413	0.0099845026315194	0.0838947377135636	-2.71504
MBNL3	0.726011997420779	6.65859458946009	2.88003112938016	0.00998940556072975	0.0838947377135636	-2.71548
RNF8	1.50815209988339	4.07186580802466	2.87986403732986	0.00999300199912254	0.0838947377135636	-2.7158
C14orf133	0.847090778564072	6.51081733687641	2.87878620148611	0.0100162310576109	0.0840086292278092	-2.71788
DFFA	0.426461849605532	6.59422296065298	2.87785653391981	0.0100363087087957	0.0840086292278092	-2.71968
GNGT2	0.795916551946999	6.34909383889185	2.87770061447545	0.0100396798385408	0.0840086292278092	-2.71998
KIF13B	0.486702756326035	7.45758139257544	2.8768549799045	0.0100579823224148	0.0840086292278092	-2.72162
ZNF32	0.603202123762007	5.67008055846064	2.87665038248273	0.0100624153600135	0.0840086292278092	-2.72201
C1orf142	0.99710285371418	4.81653001615052	2.87553568882706	0.0100866007040387	0.0840086292278092	-2.72417
TUBA1	0.458672012554887	9.98094420279805	2.87529405284238	0.0100918508372206	0.0840086292278092	-2.72463
LRRK1	-1.35689	4.07557863979974	-2.87473	0.0101041088900113	0.0840086292278092	-2.72572
SLC35F5	0.948098874597503	4.7630792704809	2.87461434926028	0.0101066332059604	0.0840086292278092	-2.72595
STAT3	0.839003755618876	10.6471755474195	2.87459761135287	0.0101069974897422	0.0840086292278092	-2.72598
MRFAP1	0.682226533054457	10.5626192103756	2.87449198069319	0.0101092967274851	0.0840086292278092	-2.72618
ERCC4	0.93972485622204	4.15386592007609	2.87447759811638	0.0101096098286892	0.0840086292278092	-2.72621
SELPLG	0.70503229811429	8.07237443996434	2.87402120173879	0.0101195502008725	0.0840086292278092	-2.72709
ABCF2	0.957181734263848	5.52662802662081	2.87386642191118	0.0101229234665089	0.0840086292278092	-2.72739
FCRL3	0.66074885185427	5.50491733133917	2.8728507592623	0.010145085712432	0.0841234834957033	-2.72935
WASF2	2.12114540860213	9.6225018247341	2.87106889684789	0.0101840799578265	0.0843776067325497	-2.73279
GUSBL2	1.45149124557603	5.30388777576804	2.87025460049711	0.0102019481053775	0.084421189976025	-2.73437
PRKACG	1.07185143390577	3.93488995774975	2.87006812784189	0.0102060441383758	0.084421189976025	-2.73473
NCOA3	-0.551622	8.49793256454883	-2.8696	0.0102162541819187	0.0844365472369865	-2.73562
GPR27	0.89193757603734	5.86032661756839	2.86920921143099	0.0102249314710764	0.0844392216582027	-2.73639
SH3GL1	0.854687427577219	6.26576056405758	2.86814678827124	0.0102483405095019	0.0845062708739303	-2.73844
LSM4	0.727887398952566	8.62036551757293	2.86776535396087	0.0102567574965613	0.0845062708739303	-2.73917
FBN1	-1.45997	4.38039421745501	-2.86762	0.0102600748335639	0.0845062708739303	-2.73946
DNAJB12	0.668455771845972	6.16539099221606	2.8671853082001	0.0102695699589268	0.0845062708739303	-2.74029
AQP1	-0.716734	4.21812022207193	-2.86686	0.0102767784747536	0.0845062708739303	-2.74092
STAU	0.536730003445136	7.24411199778584	2.86636139574229	0.0102877956617766	0.0845062708739303	-2.74188
BACE1	-0.858193	3.46840148819147	-2.86619	0.010291572956649	0.0845062708739303	-2.74221
C11orf77	1.61029863024854	3.96607834691357	2.86551600016156	0.0103065290170814	0.0845603857992358	-2.74352
PQBP1	1.11116	6.66229264111846	2.86494766434741	0.0103191414165015	0.0845951998686112	-2.74461
NGFB	0.840415801957207	4.5601294671118	2.86397157895919	0.0103408372581868	0.0846931018740473	-2.7465
CAMP	1.37497691119439	10.5828353856059	2.86365688793826	0.0103478413943855	0.0846931018740473	-2.7471
KIAA0329	1.32880485320556	5.0555372923431	2.86319511099226	0.0103581275319088	0.0847086999130532	-2.74799
CRADD	0.570775640663684	6.81506646318465	2.8615476487315	0.0103949053508792	0.0849407463918249	-2.75117
CPNE5	1.03154180320224	5.2257269507511	2.86042618270233	0.0104200128667042	0.0850509912434639	-2.75334
DHX30	0.859989860788056	6.69335804470071	2.86019	0.0104252253809509	0.0850509912434639	-2.75378
C19orf24	0.885678991029853	7.01665899041171	2.85871583260899	0.0104584170104336	0.085189966673046	-2.75664
CPEB2	-0.609878	5.76198684651377	-2.85866	0.0104596401502802	0.085189966673046	-2.75674
ADAMTSL5	1.08916816995875	3.66448064082927	2.85716897096061	0.0104932676793581	0.085189966673046	-2.75962
SYMPK	0.990704582664904	6.77539368205191	2.85716426657126	0.0104933738394384	0.085189966673046	-2.75963
DLGAP2	1.09250203225016	4.12553497431064	2.85696119083737	0.0104979574694207	0.085189966673046	-2.76002
CLDN20	0.558600696192024	4.88359710530914	2.85695915948743	0.0104980033288446	0.085189966673046	-2.76002
C3orf38	1.40121879645606	6.00502119558794	2.85681509137176	0.0105012562796414	0.085189966673046	-2.7603
HS6ST1	0.558568642427875	4.24148569144005	2.85613920917542	0.0105165301729637	0.0852077030629538	-2.7616
PGM1	0.50543284824256	9.5733544962866	2.85563155461557	0.0105280164622739	0.0852077030629538	-2.76258
SKIV2L2	0.440932073416474	7.15702315284331	2.85559995640735	0.0105287318090255	0.0852077030629538	-2.76264
VMO1	1.42694185913101	4.33547531551193	2.85512187353406	0.0105395607690223	0.0852135598014237	-2.76356
MTIF2	0.59336049544307	6.47043522295283	2.85452543801348	0.0105530855630606	0.0852135598014237	-2.76471
MYO1A	0.862260260958328	4.75314597124315	2.85422273772773	0.0105599560038695	0.0852135598014237	-2.7653
DDX20	1.06394387871762	3.59126557088968	2.85408090299954	0.010563176734387	0.0852135598014237	-2.76557
BAX	1.11130680751354	7.25110507079844	2.85191091398702	0.0106125702471557	0.0855302379697463	-2.76975
DLST	0.77934818192331	7.29574491228953	2.85133702464861	0.0106256703482879	0.0855302379697463	-2.77086
ARID3A	0.504485910749937	10.0129199023976	2.85124302898448	0.0106278174604275	0.0855302379697463	-2.77104
CPSF3	0.54664857645633	8.12126974805735	2.84888803839999	0.0106817484030385	0.0858958733953168	-2.77558
MICA	1.5181363369189	4.43604943290606	2.84811906883643	0.0106994153900618	0.0859149759328396	-2.77706
SNX5	1.34423256833474	6.09728998280628	2.84795854899679	0.0107031068652756	0.0859149759328396	-2.77737
ZBTB3	-0.843853	5.76116122137177	-2.84768	0.0107096230387196	0.0859149759328396	-2.77791
ASNSD1	0.829936037390922	9.05145785777539	2.84662312989096	0.0107338651095077	0.0860411645732783	-2.77994
YIPF2	0.508098979540491	5.35739757067975	2.84469126869172	0.0107785117500366	0.0862335997246074	-2.78366
HTATIP2	0.515232529590424	9.18073640923934	2.84454853964897	0.0107818174040225	0.0862335997246074	-2.78394
GALNT11	0.41020950199549	7.44497577574498	2.8444773918255	0.0107834655769592	0.0862335997246074	-2.78407
NLRP1	1.49777110852746	6.1337031121013	2.84304160272862	0.0108167782265033	0.0864134405005867	-2.78684
ZNF694	0.654796116262213	6.60417639620858	2.84277165140426	0.0108230525993018	0.0864134405005867	-2.78736
PEX1	1.11975612143553	5.73834137213009	2.8423	0.0108340437762583	0.086430666525115	-2.78827
KBTBD3	0.703293530973209	4.10394605930391	2.84194398645095	0.0108423115506377	0.086430666525115	-2.78895
ELA2	1.59952294747356	8.07025812803056	2.8406991528868	0.0108713397779951	0.0865862858445993	-2.79134
REEP5	-0.555406	10.2445289803026	-2.84037	0.0108789654751327	0.0865862858445993	-2.79197
UGCG	0.543105323789407	7.59366777529447	2.83983095548744	0.0108916295337973	0.0866188759462026	-2.79302
ZNF805	1.20917882696572	5.11631520361525	2.83863395146174	0.0109196633070311	0.0867471373629284	-2.79532
CSPG3	-0.79112	5.91926788864727	-2.83841	0.0109249214348049	0.0867471373629284	-2.79575
DEFB107A	0.749657737122253	4.2474754411919	2.83784094533399	0.0109382737235848	0.0867849849277827	-2.79684
RIT1	0.548386824628059	6.49769261969066	2.83658268924242	0.0109678654094125	0.086951516516346	-2.79926
FBXO42	-1.546	4.85746691364801	-2.83591	0.010983611032072	0.087008103692934	-2.80055
WDR57	0.768166789291012	7.99584191014899	2.83549268142302	0.0109935625321713	0.0870108622306989	-2.80136
DNAJB6	0.647135130089964	9.22187397532557	2.83501711570566	0.0110047922314045	0.0870108622306989	-2.80228
SLC25A17	0.543733448210415	4.27768310237213	2.83480588589361	0.0110097836162509	0.0870108622306989	-2.80268
SERPINH1	0.69313814583715	4.66539438210291	2.83433461338462	0.011020927698109	0.0870308884160043	-2.80359
LASS5	0.773483053869235	7.73180143011062	2.8321780912872	0.0110720612231145	0.0873664284490564	-2.80774
NIBP	0.431089177348738	7.36850551529938	2.83156384969705	0.0110866673133743	0.0874006383115379	-2.80892
IL17R	0.884390747345705	8.94578670705346	2.83121073703628	0.0110950723968692	0.0874006383115379	-2.80959
CACNA1H	1.09329917708969	4.23653520745007	2.83083176046834	0.0111040999391824	0.0874006383115379	-2.81032
AAAS	0.641982310552035	5.00910726530648	2.83044992542054	0.0111132027236911	0.0874006383115379	-2.81106
ACY1L2	0.754255274229391	5.27330511358915	2.83018049793301	0.0111196300819784	0.0874006383115379	-2.81158
BICD2	0.518465165693998	9.58577402390571	2.8297692932288	0.0111294465214244	0.0874098255155847	-2.81237
COL12A1	-0.715668	4.21641566137455	-2.82795	0.0111729190577431	0.087632482173391	-2.81586
HTRA2	0.936918008717443	6.25837953478991	2.82727826336046	0.0111890919200801	0.087632482173391	-2.81715
BCL2	-0.498525	7.09380125868334	-2.82712	0.0111928605774222	0.087632482173391	-2.81745
PSEN2	0.653233264953722	5.52513840964553	2.82701969223568	0.0111953007613626	0.087632482173391	-2.81765
PLXNA2	-1.09585	3.9230880999454	-2.82644	0.0112092995106029	0.087632482173391	-2.81877
RNF26	0.709148219729223	6.3418680989511	2.82613272785394	0.0112166238628565	0.087632482173391	-2.81935
HSPA1A	0.590968601290548	11.6925198009008	2.82605544764563	0.0112184835706735	0.087632482173391	-2.8195
FLJ45337	0.497751652547886	8.02155592793213	2.82551246022019	0.0112315586487839	0.0876668685883459	-2.82054
CENPB	0.42229403273477	9.64476350023017	2.82505194175884	0.0112426593753773	0.0876858032147483	-2.82143
ST3GAL4	0.563145469636211	6.71462689123815	2.82369309124851	0.0112754758301737	0.087787185858564	-2.82404
ZAN	-2.3607	2.66852457247336	-2.82337	0.0112832297333957	0.087787185858564	-2.82466
ALDH3A2	0.638572607360794	5.2563971530996	2.82329187825592	0.0112851827997717	0.087787185858564	-2.82481
RAPGEF4	-1.18578	4.13969178799282	-2.82308	0.0112903978646748	0.087787185858564	-2.82522
PPIE	1.32390002452897	6.14728010473425	2.82244260227132	0.0113057567625299	0.0878021819112	-2.82644
LPP	-0.523019	9.53073083510062	-2.82226	0.011310160812414	0.0878021819112	-2.82679
YTHDF3	0.663128010744006	6.64814147205156	2.82192202501099	0.011318385737069	0.0878021819112	-2.82744
PEMT	-0.34115	5.79778938139151	-2.82003	0.0113644562497837	0.0880832836956017	-2.83108
TMEM16J	0.913572160732988	5.23059434654857	2.81918530514745	0.011385000900402	0.0880832836956017	-2.83269
CDK9	0.659729183474549	7.57061537906154	2.81911130043879	0.0113868074944369	0.0880832836956017	-2.83284
TMEM116	0.490670360781782	6.62800121739449	2.81900189435174	0.0113894788078899	0.0880832836956017	-2.83305
DUSP22	0.651209418507808	8.47730942899613	2.81729307218976	0.0114312805844753	0.0882282506613666	-2.83633
MLL2	-1.38898	4.52871871070192	-2.81708	0.0114364413735577	0.0882282506613666	-2.83673
COG5	0.891878727363531	4.44054548548486	2.81682124131346	0.0114428486439232	0.0882282506613666	-2.83723
HSPE1	0.874044894174711	6.89979823078117	2.81637	0.0114538723374192	0.0882282506613666	-2.83809
KRT23	1.31536872424709	6.65467414728612	2.81625940107995	0.0114566381850441	0.0882282506613666	-2.83831
LIG1	1.30660339607884	6.65519633511533	2.81591373068704	0.0114651300963693	0.0882282506613666	-2.83897
DMXL2	1.74139590233221	5.33422082423272	2.81574312777247	0.0114693234437115	0.0882282506613666	-2.8393
2025-03-02	0.954543306756443	8.4853040793455	2.81513084246101	0.0114843853080632	0.0882769328470746	-2.84048
E2F5	0.757090884721753	5.50997189498126	2.81451569238957	0.011499536800648	0.088326229468807	-2.84166
CITED4	0.771816018870112	6.59866519962242	2.81291990749564	0.0115389315577374	0.0885012207974895	-2.84472
QTRTD1	-0.476288	6.06369171630522	-2.81288	0.0115398307292334	0.0885012207974895	-2.84479
NUP85	0.514768335599748	8.20617515602411	2.81225065885196	0.0115554917382665	0.0885541398714162	-2.846
PHF10	0.735461128410118	6.28088	2.81189027902594	0.0115644185985856	0.0885554115109872	-2.84669
PTPLA	0.634606455542826	5.77655202179452	2.81082086439862	0.011590947800836	0.0886913704548449	-2.84874
CHN2	0.612479362220722	5.59801403411009	2.81038302901803	0.0116018261544722	0.0887074574655106	-2.84958
GRK5	0.320121268058561	8.02393317033036	2.80883288525399	0.0116404196162044	0.0888227912909899	-2.85255
BCAP29	0.991059911525091	4.38531454187666	2.80882784033569	0.0116405454192971	0.0888227912909899	-2.85256
BAT4	1.30969807016873	3.84953050242717	2.80871849251591	0.0116432725030235	0.0888227912909899	-2.85277
PPP1R1B	0.98289264393882	3.57910612999576	2.80770714622542	0.0116685241383134	0.0888449150147669	-2.85471
PDXK	0.4282728786463	9.36417403306027	2.80740221666102	0.0116761480475208	0.0888449150147669	-2.8553
MYCL1	-1.06316	4.30044407968329	-2.80732	0.0116781145038443	0.0888449150147669	-2.85545
SIP1	0.567555242341025	6.97552610076519	2.80719503275699	0.0116813308324718	0.0888449150147669	-2.85569
ZFYVE1	0.953103118610896	4.72818848132839	2.80669858404309	0.011693758688288	0.0888725660309891	-2.85664
CCL28	-1.07591	3.92743195723444	-2.80524	0.0117304365684495	0.0889910345677331	-2.85945
IGF2BP1	-1.09931	5.05957756501614	-2.80404	0.0117604745013872	0.0889910345677331	-2.86174
CCNH	0.771343891245072	6.27438274233664	2.80402724957469	0.011760850086139	0.0889910345677331	-2.86176
ARRB2	0.949984474348916	7.29562931498173	2.80395325667885	0.011762713696969	0.0889910345677331	-2.86191
BCKDHB	0.766905630995339	3.69444267495267	2.8038132573031	0.0117662405466044	0.0889910345677331	-2.86217
PDK1	-0.550309	5.52333604010723	-2.80373	0.0117684171975142	0.0889910345677331	-2.86234
ADSSL1	0.783479467451754	3.56669559657607	2.80352597197836	0.0117734809916227	0.0889910345677331	-2.86272
FBXO7	1.11039021538986	11.2039124935535	2.80299797959371	0.0117867991400862	0.0889910345677331	-2.86374
GNAT1	0.604631873641264	4.06696575922631	2.80235059588014	0.011803148593232	0.0889910345677331	-2.86498
SHB	0.876902924057812	3.85975815563069	2.80104667056099	0.0118361449649553	0.0889910345677331	-2.86747
FAM48A	1.02432570820484	6.30664266472508	2.80090257241292	0.0118397968634827	0.0889910345677331	-2.86775
SETDB2	-0.564393	7.03736033731317	-2.80067	0.0118456432217636	0.0889910345677331	-2.86819
EXOC4	1.06851230139002	4.23278368231723	2.80033953898572	0.0118540762784276	0.0889910345677331	-2.86883
TFCP2	0.548652781831215	7.46953961480988	2.80033566881715	0.0118541744892496	0.0889910345677331	-2.86884
BCL2L13	0.400323975849334	9.53823957108156	2.80033345476408	0.011854230674227	0.0889910345677331	-2.86884
HRASLS3	0.757019534040588	7.86025558965364	2.80016705408757	0.0118584540779199	0.0889910345677331	-2.86916
C11orf1	-0.605758	7.15932098248584	-2.80014	0.0118590149943348	0.0889910345677331	-2.8692
C21orf63	0.589343486984998	5.20996175824811	2.79866703297195	0.0118965913313005	0.0892067842557759	-2.87203
SSSCA1	0.827613832309614	5.03110310050808	2.7975955644617	0.0119239049888597	0.0892819787095859	-2.87408
RPL34	0.608630194052284	7.19323596300076	2.79758067980886	0.0119242848494204	0.0892819787095859	-2.87411
PGD	0.927396813478239	11.2067471308709	2.79717267723768	0.0119347017194089	0.089293830480966	-2.87489
ALPPL2	0.574207633492508	4.76499389167012	2.79541201188627	0.0119797543013134	0.0895335506485509	-2.87826
FASLG	0.810319818551582	5.69538852287588	2.79522858584353	0.0119844572642946	0.0895335506485509	-2.87861
HLA-DMB	-0.430646	11.9203428642658	-2.79355	0.0120275169782185	0.0897888785936723	-2.88182
EIF4EBP2	1.03692952685289	9.12338474142478	2.79204766622929	0.0120662972726077	0.0900119061487224	-2.8847
CHMP2A	0.391898548814487	9.72254893029834	2.79123521004847	0.0120872863931322	0.0900729648038533	-2.88625
FLJ30046	0.78963470510036	4.82008835616474	2.79090337038487	0.0120958692740256	0.0900729648038533	-2.88689
FOXJ3	-0.34415	9.19990621461536	-2.79069	0.0121013024453571	0.0900729648038533	-2.88729
MAGED4	0.621391438684977	5.20765332417123	2.79022927749533	0.0121133224043676	0.0900729648038533	-2.88818
MRPL43	0.516238071893115	7.30157297213837	2.79000874174554	0.0121190376071666	0.0900729648038533	-2.8886
TPM1	0.759859007354902	6.87995333607223	2.78926137306288	0.0121384249961603	0.090150771389558	-2.89003
SLC36A1	0.664649283669562	6.16244473450605	2.78879246599139	0.012150604053691	0.0901749675291548	-2.89093
SLC6A12	0.671219722973472	6.16206216355499	2.78778843525387	0.0121767215099208	0.0903024952474535	-2.89284
TTYH2	0.90132366604682	4.33324541007037	2.78626275521807	0.0122165116513114	0.0904859491234795	-2.89576
COPG	0.86597549060201	8.10184448235972	2.78615361124103	0.0122193629356499	0.0904859491234795	-2.89597
GPBP1	0.595077743568504	6.30505650818017	2.78309988403301	0.0122993982406104	0.091011945399773	-2.90181
FFAR2	2.08184929462615	10.4719110656872	2.78259758128905	0.0123126112306362	0.0910430682657427	-2.90277
DYNC1LI1	1.30681126390821	4.39540051157302	2.78119309703895	0.0123496283137672	0.0912034094996371	-2.90545
TIFA	1.1874241386542	4.44787304409324	2.78052689829365	0.0123672242169823	0.0912034094996371	-2.90672
BRE	0.522726313004896	7.20868759243565	2.78045371238904	0.0123691586983443	0.0912034094996371	-2.90686
ICAM2	0.898671795162993	10.6733575767629	2.78040723876447	0.0123703872599923	0.0912034094996371	-2.90695
HLA-DRA	-0.402875	13.6166882286909	-2.77955	0.0123931625371059	0.0912887342000738	-2.9086
ZNF526	-0.503839	6.2714471534284	-2.77929	0.0124000229577267	0.0912887342000738	-2.90909
ST3GAL1	1.59049134825714	9.08520346416309	2.77772020306713	0.0124416203721935	0.0914665330692974	-2.91208
OTOP1	0.602325768325457	4.52994508634375	2.77769569971827	0.0124422717619988	0.0914665330692974	-2.91213
SLC29A2	-0.59925	5.18213752994995	-2.77679	0.0124663844959369	0.0914861478170975	-2.91386
TMEM164	0.491679185937222	5.1649983244508	2.77558220948931	0.0124985794934843	0.0914861478170975	-2.91617
CAPZB	0.857188381952447	7.68603449150488	2.77556973694761	0.0124989125123905	0.0914861478170975	-2.91619
HMHA1	0.493441039474675	9.00793672098152	2.7755409925623	0.0124996800246114	0.0914861478170975	-2.91624
CTSF	0.732338946935526	5.23156948168672	2.77481132550679	0.0125191782304006	0.0914861478170975	-2.91764
ELAC2	0.504700740952404	6.47516858561788	2.77464428985773	0.012523645870502	0.0914861478170975	-2.91796
CORO1C	0.402403970558732	8.56897510324267	2.77455097513433	0.0125261423905861	0.0914861478170975	-2.91813
MAPK14	0.732577120056149	4.93835951069388	2.77427369655908	0.0125335634542237	0.0914861478170975	-2.91866
LRRC29	0.645163070252188	4.56947729125116	2.77370964829754	0.012548672622938	0.0914861478170975	-2.91974
C1orf108	0.7190696632494	7.69577173993771	2.77351058762759	0.0125540090350628	0.0914861478170975	-2.92012
KIAA1706	0.74853290258485	6.21063158139232	2.77271675836559	0.0125753116489223	0.0914861478170975	-2.92163
GJA5	1.41864046715942	3.6694858768135	2.77244590133955	0.0125825881001359	0.0914861478170975	-2.92215
SLC2A9	-0.655105	4.38337715691844	-2.77239	0.012583971085797	0.0914861478170975	-2.92225
C17orf65	1.02919464194607	5.36328629037403	2.7722953126034	0.0125866353454215	0.0914861478170975	-2.92244
CRELD1	0.526807669881056	5.78483194813596	2.7722136023655	0.012588831924646	0.0914861478170975	-2.9226
CLOCK	1.08538157029689	5.32131748075697	2.77185766023783	0.0125984048467306	0.0914861478170975	-2.92327
CRNKL1	0.853357554777058	5.22268522744057	2.77170061334671	0.0126026307807034	0.0914861478170975	-2.92357
PIAS4	0.458800123023407	9.59213482654829	2.77131077591858	0.0126131266935556	0.0914861478170975	-2.92432
THRA	0.488605977095506	4.91943404375649	2.77107825483426	0.0126193910417983	0.0914861478170975	-2.92476
CBX6	0.516935390278391	8.60211921553463	2.77074684790495	0.012628324631726	0.0914861478170975	-2.92539
C16orf63	-0.370277	8.47743945317365	-2.77043	0.0126367798029867	0.0914861478170975	-2.92599
C1orf88	-1.14705	5.10792101463335	-2.76997	0.0126492253304878	0.0914861478170975	-2.92687
C1orf122	0.877248764596286	6.40768	2.7694690840897	0.0126628255717732	0.0914861478170975	-2.92783
SH2D2A	1.07368395786731	4.90321357066745	2.76937916720108	0.0126652568228935	0.0914861478170975	-2.928
RNF149	0.874512208258874	7.67136483649428	2.7691590065463	0.0126712116090163	0.0914861478170975	-2.92842
UFD1L	0.595988871330499	4.67435406335616	2.76862598097257	0.0126856397206088	0.0915249438229219	-2.92944
ZNF16	1.08352065107345	4.5354509326253	2.76751763184696	0.0127156913492741	0.0916208555777324	-2.93155
UBN1	0.483160142125309	10.5874259512412	2.76746714858228	0.0127170617704352	0.0916208555777324	-2.93165
MAPBPIP	0.530456402276693	8.93132846632032	2.76691020132174	0.012732190093724	0.0916645138656425	-2.93271
MDS032	0.998358980771885	4.95412317284547	2.76594031721226	0.0127585762073618	0.0917702282123444	-2.93456
PHOSPHO1	0.810724861590819	8.67723423202782	2.76565629762157	0.0127663130050267	0.0917702282123444	-2.9351
PBXIP1	0.473000599934622	7.15427619762833	2.76537020896077	0.0127741107137682	0.0917702282123444	-2.93565
MR1	0.61428995066895	6.76837580793895	2.76501447616129	0.0127838130331284	0.0917747032236237	-2.93633
FBXO38	0.843033000574621	5.42674121463745	2.76377352767029	0.0128177142410575	0.091912771396687	-2.93869
C9orf106	0.989393103991691	4.42062784844081	2.76322869801885	0.0128326255468317	0.091912771396687	-2.93973
DCPS	1.3926874391655	6.66023155535119	2.76318644488298	0.0128337826570978	0.091912771396687	-2.93981
FLJ21687	-1.64488	3.46788214174312	-2.7628	0.0128442592253933	0.091912771396687	-2.94054
ACADS	1.12560169044629	6.15517358072567	2.76264895399119	0.0128485106829757	0.091912771396687	-2.94084
USP7	0.35052923464091	8.05902118754122	2.76227653498326	0.0128587250051761	0.0919207866706645	-2.94154
GATA3	0.592361857433928	5.79524040145932	2.7599261472573	0.0129233688610454	0.0923047836487917	-2.94602
NOLC1	0.966484993717993	5.15104292737934	2.75966009804043	0.0129307057426483	0.0923047836487917	-2.94653
LOC347273	0.71381954695294	4.57758203807695	2.75814607580693	0.012972534260703	0.0925380213882749	-2.94941
WDR40A	0.831894078518806	12.309838640476	2.75743898704609	0.0129921137022916	0.0925571878956557	-2.95076
IL27RA	-0.426748	9.41484367421783	-2.75735	0.0129945256577258	0.0925571878956557	-2.95093
AFF4	-0.606014	6.34335751093872	-2.75706	0.0130026916117759	0.0925571878956557	-2.95149
ZNF653	0.438101212490089	8.39685567029491	2.75570881479065	0.0130401420834421	0.092758449105864	-2.95406
BMF	1.28615617372958	4.74370263595041	2.75523474345806	0.013053331650755	0.0927869735062104	-2.95496
F11R	0.660401233411079	6.96959819231808	2.75425891879929	0.013080521212245	0.0929149040150193	-2.95682
QSER1	-0.586656	5.38168767829087	-2.75355	0.0131001805795683	0.0929892031589019	-2.95816
CBL	-0.470585	7.59374979523164	-2.75079	0.0131775365991072	0.093409471095674	-2.96341
ERBB3	1.17542150526438	2.86635615918483	2.75071948235183	0.0131795973160393	0.093409471095674	-2.96355
GMPR	1.16477162671988	9.65212063148501	2.74964012099615	0.0132099536761455	0.093409471095674	-2.96561
CNOT7	0.503537129791809	7.44218444975473	2.7493422150438	0.0132183438842991	0.093409471095674	-2.96617
ACP5	0.919973177447912	6.51234896460234	2.74904102373334	0.0132268318118646	0.093409471095674	-2.96675
UBE2J2	0.640933515758413	5.04483520758387	2.74897597731182	0.013228665582582	0.093409471095674	-2.96687
CEP290	1.81076635804229	4.17806891457591	2.74892958718057	0.0132299735491387	0.093409471095674	-2.96696
UQCRC2	0.408333209944564	7.35051855345777	2.74881104348743	0.0132333164433127	0.093409471095674	-2.96718
SURF4	1.22707539890092	8.54962033218984	2.74744618917201	0.0132718632439724	0.0934827455798563	-2.96978
TUBGCP2	0.5246442574984	8.42177857557409	2.7471756997332	0.0132795152843542	0.0934827455798563	-2.97029
SNURF	1.2873217826585	7.1314402497643	2.74600294032793	0.013312741107043	0.0934827455798563	-2.97253
KIF14	0.739093079677649	4.33359043568617	2.74578539825165	0.0133189131117099	0.0934827455798563	-2.97294
BRDG1	2.01041763260789	3.6269114926748	2.74546513150824	0.013328004562466	0.0934827455798563	-2.97355
CPEB4	1.23087941180885	5.28893448403215	2.74544254872342	0.013328645847033	0.0934827455798563	-2.97359
YTHDC1	-0.432697	9.6166528654298	-2.7451	0.0133383319898239	0.0934827455798563	-2.97424
UBASH3A	1.22503448654678	6.17345340761442	2.7450507165449	0.0133397774335596	0.0934827455798563	-2.97434
ARMCX6	0.80816129217125	6.85861205896259	2.74489745604968	0.0133441338436442	0.0934827455798563	-2.97463
MTMR2	0.757936132127726	4.25140601850785	2.7447344706161	0.013348768179137	0.0934827455798563	-2.97494
ATP1B2	0.585715667782023	6.66827808557262	2.74465037202505	0.0133511600453961	0.0934827455798563	-2.9751
CBARA1	0.355615654794851	7.4356727381766	2.7444066881424	0.0133580930300084	0.0934827455798563	-2.97556
MFN2	0.547235959758165	8.33313196178952	2.74420175026839	0.0133639263319047	0.0934827455798563	-2.97595
EED	1.40536678085904	3.76278361628911	2.74330028998185	0.013389614263067	0.0934909367709604	-2.97766
LOC441168	0.739829988563976	6.61674915508898	2.74306218733223	0.0133964071065492	0.0934909367709604	-2.97812
ZBTB33	-0.389352	9.24406774477483	-2.74266	0.0134078705056348	0.0934909367709604	-2.97888
RPS6KB2	0.342322580777759	10.5838508891288	2.74254850145536	0.0134110733229449	0.0934909367709604	-2.97909
CABIN1	-0.538998	8.92432635040244	-2.74254	0.0134113433238912	0.0934909367709604	-2.97911
EGFL5	1.54665523907026	4.79453331745641	2.74204067070051	0.0134255874860626	0.0935257328112479	-2.98006
MGC19604	0.587721466651851	5.47384155785663	2.74158160302299	0.0134387209118214	0.0935527486065362	-2.98093
ABCA7	1.02473284910915	7.1533220072829	2.73984133248804	0.0134886199764217	0.0937771275776375	-2.98424
SFRS5	0.722174480204647	10.4987171615701	2.73952751731287	0.0134976369132485	0.0937771275776375	-2.98483
SRPK2	0.993292316245573	5.21984508893603	2.73948756866966	0.0134987851825744	0.0937771275776375	-2.98491
NCF2	0.536757817352919	9.46976874040164	2.73802283968265	0.0135409514730733	0.0939398925307323	-2.98769
MKNK2	0.327541034297386	10.7891202931838	2.73762542698196	0.0135524138355683	0.0939398925307323	-2.98845
PDAP1	-2.79972	4.27462560110427	-2.73715	0.0135660261756415	0.0939398925307323	-2.98934
LOC729440	-1.60169	4.06972502854189	-2.73645	0.0135862529308367	0.0939398925307323	-2.99067
ROPN1L	0.759926116199387	7.66274137052477	2.73642386731494	0.0135871263153271	0.0939398925307323	-2.99073
TRPS1	-1.32503	4.72845174596807	-2.73619	0.0135938299072782	0.0939398925307323	-2.99117
ZNRD1	0.655892018677678	7.34803809487887	2.73597938586622	0.013599988727108	0.0939398925307323	-2.99157
NDUFAF1	-1.1584	5.17643654534629	-2.73589	0.0136024952302784	0.0939398925307323	-2.99174
SNX15	1.57962543532761	3.95617435279826	2.73544862740124	0.0136153630966553	0.0939398925307323	-2.99258
EIF2B2	0.401604312847804	8.10871754186295	2.73520699969658	0.0136223677865124	0.0939398925307323	-2.99304
RABGGTA	0.800480884563546	4.16379640515419	2.73513539476919	0.0136244442471363	0.0939398925307323	-2.99318
SN	1.30363935888436	4.02075061415566	2.7331514388766	0.0136820973422267	0.0942731015236722	-2.99694
KREMEN1	0.576123283374484	5.57127589812446	2.73229392017952	0.0137070887695782	0.0943809627267684	-2.99857
TMEM8	0.936755602331578	8.89152482165678	2.73142171277643	0.0137325531042705	0.0944306382401745	-3.00023
TRAF3	1.26152387272955	5.0051010315082	2.73121452481676	0.013738608665805	0.0944306382401745	-3.00062
USP39	0.432251084416215	8.71201580506494	2.73108725405223	0.0137423297241093	0.0944306382401745	-3.00086
SEMA4F	0.690149538018249	6.14089989268103	2.7298653969288	0.01377810269171	0.0946121345161714	-3.00318
FCGR1A	0.720399223201406	7.42992152720699	2.72925495401405	0.0137960083262861	0.0946707753985745	-3.00434
TK2	0.835738803186095	6.26022724543846	2.72817238208868	0.0138278173236989	0.094824679449083	-3.00639
LOC339745	1.52014002601428	4.71128358165519	2.72778041872102	0.0138393516030275	0.0948394345785778	-3.00714
FLJ38159	0.685205039939563	6.54375434228858	2.72682342688356	0.0138675516302251	0.0949683007305659	-3.00895
PRKAG2	0.738879188959839	6.78806285744444	2.72452763997144	0.0139354267630661	0.0953439797245438	-3.0133
TYMS	1.01900349842974	5.4857429133838	2.72429997185234	0.013942175087233	0.0953439797245438	-3.01374
NTNG2	2.47994279136685	4.35188773958002	2.7238178148179	0.013956477056051	0.0953439797245438	-3.01465
RGR	0.787729383523363	3.67608652434383	2.72369442045844	0.0139601394927112	0.0953439797245438	-3.01488
RYR1	0.929974715745801	4.01525201162336	2.72231774639964	0.0140010626087646	0.095532274561656	-3.01749
MBTPS1	0.465344507052831	8.0128850298421	2.72180787615494	0.0140162481526747	0.095532274561656	-3.01846
CORO1B	0.504385754028182	7.67172220901848	2.7212084622937	0.0140341207369914	0.095532274561656	-3.0196
MTF2	0.570190758003371	6.87232391650383	2.7209515613435	0.0140417873651629	0.095532274561656	-3.02008
AUTS2	-0.578798	7.65517275724729	-2.72072	0.0140485820228002	0.095532274561656	-3.02051
BAG3	0.620626093886215	6.05179866856743	2.71975474741493	0.0140775564068021	0.095532274561656	-3.02235
HSPA1B	0.576672724957989	8.81240528447644	2.71968092325598	0.0140797656324054	0.095532274561656	-3.02249
MLL3	1.07656956258652	5.33641860369827	2.71929405002789	0.0140913484344035	0.095532274561656	-3.02322
DHX29	0.351650817837408	7.83582207011029	2.71927035346204	0.0140920581945437	0.095532274561656	-3.02327
TLK1	-0.600454	7.20982877232279	-2.7192	0.0140940752772092	0.095532274561656	-3.0234
C6orf59	1.01750018554047	4.65680930077243	2.7191564371158	0.0140954706971438	0.095532274561656	-3.02349
CORO7	1.09694160259503	9.14952310318913	2.71877087173555	0.0141070266423908	0.095532274561656	-3.02422
MDS1	-1.38169	3.85101038805608	-2.71853	0.0141141791758396	0.095532274561656	-3.02467
ZNF239	1.08246454131905	4.37583215424328	2.71833752281749	0.0141200255436401	0.095532274561656	-3.02504
ITGA7	1.50028879538038	3.55715790974694	2.71758536863585	0.0141426146519531	0.0956211029444425	-3.02646
ILK	0.437661431545722	9.8401427049479	2.71712317036503	0.0141565127845011	0.0956510903915357	-3.02734
PPAN	1.31558868416306	5.49270571163348	2.71567815100757	0.0142000482868675	0.0958811543645004	-3.03007
SLC4A7	-0.594127	8.03721164348583	-2.714	0.0142507877167928	0.0961509494103492	-3.03325
HERC1	0.460954663687581	8.85317181515874	2.71372719463121	0.0142590297948272	0.0961509494103492	-3.03377
TKT	0.623170277463508	12.4188245135472	2.71261108479097	0.014292877398115	0.0963149364934307	-3.03588
GLT8D1	0.853758871034442	3.85449375887447	2.71173851659193	0.0143193927469745	0.0963626119923998	-3.03753
SRCAP	-0.847595	4.92950037265592	-2.71158	0.0143242567254316	0.0963626119923998	-3.03784
FKRP	1.34983934165787	5.70962405241462	2.71143745525382	0.0143285522184979	0.0963626119923998	-3.0381
ALK	0.793063334365894	3.51846323072505	2.70992620904619	0.0143746149669573	0.0965606375710821	-3.04096
C6orf21	0.925323496402527	6.81215576474413	2.70984470459545	0.0143771032394617	0.0965606375710821	-3.04112
GOSR1	1.08254266980396	4.54715359414023	2.70699949210976	0.0144642240420616	0.0967389751819786	-3.0465
FAM107B	0.452664230613406	10.057581985744	2.70656527608007	0.0144775640956385	0.0967389751819786	-3.04732
ANKRD32	-0.585037	5.67200115700849	-2.70648	0.0144801351347491	0.0967389751819786	-3.04748
CYB5D1	0.599929104850379	6.04767474385042	2.7063601209068	0.0144838709947713	0.0967389751819786	-3.04771
PPOX	0.452865707257208	7.17478273115071	2.70630762499667	0.0144854852507146	0.0967389751819786	-3.04781
KIAA0196	0.506643518460894	8.14712877390992	2.70626374582656	0.0144868346727243	0.0967389751819786	-3.04789
CACYBP	0.620403016998805	6.50855131624025	2.70620944012564	0.014488504909588	0.0967389751819786	-3.04799
PARP8	1.01254252210318	8.53158589448509	2.70620537001592	0.0144886300980995	0.0967389751819786	-3.048
C12orf58	-1.47496	4.67372	-2.70599	0.0144951084440788	0.0967389751819786	-3.0484
RIPK4	-0.68608	5.66400922292345	-2.70544	0.0145120482226413	0.0967389751819786	-3.04944
CBLN3	-0.898923	5.41518217490894	-2.70517	0.0145206028021979	0.0967389751819786	-3.04997
GNAS	0.531592250502015	12.1455080230486	2.70486403002204	0.0145299434148207	0.0967389751819786	-3.05054
SRFBP1	0.697475964599782	5.77119802078198	2.70478026458378	0.0145325271242928	0.0967389751819786	-3.0507
KIAA0564	1.0414936354193	3.60638046912172	2.70461442155802	0.0145376437773472	0.0967389751819786	-3.05101
SH2D4A	1.43270238576084	3.25130863839123	2.70372454566128	0.0145651279858459	0.096796082624097	-3.05269
MCFD2	1.04713742172655	4.35183618214012	2.70371645542945	0.0145653780838199	0.096796082624097	-3.05271
TAPBPL	0.555862495772004	7.83286342624744	2.70155198912981	0.0146324370806065	0.0970284677081183	-3.0568
ISCA1	0.427860994770051	6.38507648234951	2.70152996124946	0.0146331210572625	0.0970284677081183	-3.05684
PEX11A	-0.806045	5.15163160293675	-2.70133	0.0146394319553854	0.0970284677081183	-3.05723
CNTNAP2	1.87953383253733	5.09253560428985	2.70121985007717	0.0146427534062656	0.0970284677081183	-3.05743
CDC42	0.835432671919901	7.13830735536536	2.70104001346677	0.0146483420778184	0.0970284677081183	-3.05777
STT3B	1.33699006274085	5.26331406533253	2.69889764508167	0.0147150760715163	0.0974066725153152	-3.06182
TM9SF1	0.905747709980155	5.9631478576955	2.69846235594736	0.0147286706231918	0.0974328551434705	-3.06264
FAM108A2	1.95288348393085	7.10831016450522	2.69695487144436	0.0147758437762678	0.0976809868479493	-3.06549
GRB2	1.17113674086259	8.87896978212991	2.69616507331748	0.0148006162113569	0.0977533579646153	-3.06698
SF3B2	0.33970187195696	9.79395515004456	2.69598936238054	0.0148061328693932	0.0977533579646153	-3.06731
DGCR8	0.692946910680146	7.56267198338554	2.69393275313185	0.0148708487963708	0.0980222481678525	-3.07119
TRIM23	0.960163266047466	4.92080155326659	2.69391807901378	0.0148713115203049	0.0980222481678525	-3.07122
RABL3	0.970389182264731	4.78168509822941	2.69377092363529	0.014875952581073	0.0980222481678525	-3.0715
AP3S2	0.50222629388621	5.8811049557624	2.69239234273308	0.0149194981876331	0.0982451385541338	-3.0741
SEMA7A	1.30288042502712	3.59628930896985	2.69146594698864	0.0149488288504304	0.0983741940235355	-3.07585
CNGB1	0.874827990555794	5.33912674420842	2.69063570687952	0.0149751618996282	0.098483367912454	-3.07742
DHX36	0.418877781675172	5.90310270348629	2.69022703295113	0.0149881402302888	0.0985046303301423	-3.07819
ALKBH5	0.367224715056093	11.9122573906215	2.68980799082931	0.0150014589761296	0.0985281009296416	-3.07898
MAF1	1.52955999098518	8.17289747644681	2.68934541793849	0.0150161744157069	0.09856070843764	-3.07985
SPTB	1.01007099366368	4.30958477629741	2.68842912839039	0.0150453642546131	0.09863599426305	-3.08158
TOM1L2	0.639402770610348	5.00759330351469	2.68837278347929	0.0150471609768127	0.09863599426305	-3.08169
NSUN6	-1.09193	4.6130785216408	-2.68801	0.0150588577407692	0.098648693482628	-3.08238
C15orf21	1.24472377898269	3.05285030375645	2.68757104547559	0.0150727489402586	0.0986757424145945	-3.0832
FLJ45422	-1.90487	3.7907243280263	-2.68708	0.0150884220523439	0.0987004041161682	-3.08412
KATNA1	0.388882402930435	8.10090626851994	2.68684224204749	0.0150960451883257	0.0987004041161682	-3.08457
POLR2C	0.703104708608274	7.7877864160694	2.68650821420617	0.0151067338921457	0.0987043131439731	-3.0852
PUS7L	-0.474013	5.28252208569717	-2.68621	0.0151161730062199	0.0987043131439731	-3.08576
CART	1.53404454779032	3.76156014745661	2.68575112823852	0.0151309869674667	0.0987372603403187	-3.08663
RG9MTD2	-0.884587	4.57879254901819	-2.68454	0.0151698602847813	0.0988243177078855	-3.08891
FLJ21742	0.838356251049121	4.19805352436534	2.68423856720279	0.0151795528547497	0.0988243177078855	-3.08948
SERGEF	0.421573857183643	6.97505145359198	2.6839099955694	0.0151901224099781	0.0988243177078855	-3.0901
CDK2	0.566651680514574	6.25089277465471	2.68390215534102	0.015190374701726	0.0988243177078855	-3.09012
IL17RE	-1.49781	2.64349004294991	-2.68313	0.0152151779262712	0.0988243177078855	-3.09157
STAT5A	0.715097398240907	10.3453	2.68250344588751	0.0152354480109485	0.0988243177078855	-3.09275
DKFZp761E198	0.862309467375516	7.01001663989652	2.68246340436884	0.0152367402232644	0.0988243177078855	-3.09283
UBTD1	1.54822688967988	6.81339971256932	2.68243579144034	0.0152376314034013	0.0988243177078855	-3.09288
IL1RL1	1.16350846564073	2.76573568927766	2.68198780807501	0.0152520965778478	0.0988243177078855	-3.09372
STAC3	-1.32343	4.69681965291068	-2.68196	0.015252988064391	0.0988243177078855	-3.09378
TIPRL	0.537356920590427	6.52845601357526	2.6817100460027	0.0152610719661093	0.0988243177078855	-3.09425
FOXH1	0.69409967887706	3.41077639401637	2.68150142316546	0.0152678165568937	0.0988243177078855	-3.09464
TNNI2	1.11284032207153	4.71911844213932	2.6813897810875	0.0152714270142182	0.0988243177078855	-3.09485
PTPN22	0.804995052986294	5.37817667853292	2.67983476109579	0.0153218004772221	0.0990868581086123	-3.09778
ACD	-0.317877	7.68512551114816	-2.67697	0.0154150821637383	0.0996097783051964	-3.10318
SELI	0.635619976406776	5.15721730426792	2.67674477337814	0.0154223687225596	0.0996097783051964	-3.1036
CHERP	0.568157000112162	6.19310344367047	2.67625	0.0154385584715623	0.0996506698790239	-3.10454
WDR5B	0.989447256757109	4.72100763669327	2.67576352184388	0.0154544365360244	0.0996894987275906	-3.10545
TGFBI	-0.420104	11.2430237313479	-2.67514	0.0154748260397544	0.09970832332192	-3.10662
DNAJB1	1.35064795986633	7.93134826482244	2.67507171304007	0.0154770834281849	0.09970832332192	-3.10675
ALKBH1	0.742317256798726	5.22407258429288	2.67418469098565	0.0155061670923767	0.0998320617641681	-3.10842
SERINC4	-1.6148	3.62504392599821	-2.67378	0.0155195291805879	0.0998517412265074	-3.10919
SF3B14	0.411436599425367	7.65516853383893	2.67331	0.0155348243369914	0.0998517412265074	-3.11007
PTRH1	0.949267183903411	6.15401089502345	2.67318950702412	0.0155388592154033	0.0998517412265074	-3.1103
RBM23	0.649454668089579	9.97160891017888	2.67070286379449	0.0156208338461994	0.100314732221972	-3.11498
RAB6B	0.573657413554811	5.44239062711291	2.66993714316984	0.0156461595130593	0.100390015402696	-3.11642
RRAGD	0.468879726191213	8.70919481998459	2.66974803105725	0.0156524202883507	0.100390015402696	-3.11677
PYGM	-1.32588	4.12448326903665	-2.66925	0.0156687580144549	0.100404243785153	-3.1177
RCE1	0.357546577688901	6.35175011193964	2.66908151831719	0.0156745050151337	0.100404243785153	-3.11803
E2F3	-0.640857	9.65095296413025	-2.66799	0.0157107447355714	0.100516340057789	-3.12008
MGC15416	-0.979941	4.67017550826998	-2.6678	0.0157169341316578	0.100516340057789	-3.12043
ASAHL	0.583321438570287	7.41657811119073	2.66765604343001	0.0157218375179427	0.100516340057789	-3.12071
CCDC43	-0.530042	5.19014185945784	-2.66667	0.0157547747303398	0.100663250931906	-3.12257
LOC400120	0.803494465368213	4.64938143599344	2.66551850249305	0.015793069434089	0.100794154138837	-3.12473
IFIT1L	0.988097956313059	9.40214592911116	2.66500163049091	0.0158103399329359	0.100794154138837	-3.1257
LAPTM4B	0.544901191752674	5.66572112880269	2.66496765837921	0.0158114756901451	0.100794154138837	-3.12576
PIM1	1.15024341047796	11.6644625889772	2.66478965032861	0.0158174281350608	0.100794154138837	-3.1261
VPRBP	1.06445971234589	5.39207465456603	2.66455969085918	0.0158251209555139	0.100794154138837	-3.12653
ZNF304	-0.806956	4.89956868127862	-2.66392	0.0158463742905902	0.100817651177074	-3.12772
SHARPIN	1.14132653686664	7.41420181092466	2.66385377549481	0.0158487581836535	0.100817651177074	-3.12786
YPEL1	1.00846397048492	6.62239377081385	2.66347731972894	0.0158613773742692	0.100821085723223	-3.12857
ACTR8	0.67125711231807	4.77826209144048	2.66324270131376	0.0158692468723435	0.100821085723223	-3.12901
DNAJC19	0.685389661231965	4.58766455115613	2.66247524255919	0.0158950147398967	0.100921362431455	-3.13045
C2orf18	0.890296243137149	6.14700377915891	2.66191234785364	0.0159139395977417	0.100936444146869	-3.13151
LOC90580	0.520266583032957	7.10097533641396	2.66164137901226	0.0159230573879063	0.100936444146869	-3.13202
LHFPL3	0.73843088975459	4.6151521657336	2.66151393396612	0.0159273474885494	0.100936444146869	-3.13226
THAP6	0.551484604552392	6.18097264959918	2.66066195767516	0.0159560553276888	0.101055017075362	-3.13386
MTF1	0.658666710225567	8.72410802993192	2.6601303337151	0.0159739936852587	0.101105277501938	-3.13486
SCLY	0.444045514426129	5.21360741288845	2.65665446828256	0.016091752739526	0.101699211362618	-3.14138
GTF2H3	-0.567391	5.2162854758179	-2.65649	0.0160974597729512	0.101699211362618	-3.1417
POR	0.939196931755424	7.60315437598258	2.65647029859099	0.0160980152532834	0.101699211362618	-3.14173
NOL3	-0.757223	4.2656274986275	-2.65568	0.0161248234945314	0.101804944336492	-3.14321
C20orf121	0.296854593155562	7.2312220214926	2.65435372264078	0.016170154269792	0.101857725029534	-3.1457
MRPS7	0.403792893182511	7.30287231819929	2.65433055817426	0.0161709454826807	0.101857725029534	-3.14575
HTR1E	-0.589791	5.20590027620697	-2.65419	0.0161758429336257	0.101857725029534	-3.14602
METAP2	-0.470271	9.12457954033307	-2.65375	0.016190942569194	0.101857725029534	-3.14684
S100PBP	0.462135176767741	5.35877604293008	2.65372614679787	0.016191602989397	0.101857725029534	-3.14688
FLJ10120	0.838622633507958	5.57218809429097	2.65366643882504	0.016193645045752	0.101857725029534	-3.14699
TSPAN13	0.833013001278373	4.92867740698472	2.65276541565855	0.0162244904961756	0.101988277322975	-3.14868
FAM105A	-0.670662	5.53702987284619	-2.65209	0.0162476071259043	0.102070113628739	-3.14995
CAPN1	0.311501746474724	10.1665264708309	2.65149138036327	0.0162682010947106	0.10213601035114	-3.15107
WDR58	0.799220177155174	5.94908261552508	2.65058662002735	0.0162993104015712	0.10226780232097	-3.15277
TRIM52	0.551780371234964	6.81947773155316	2.64953354458027	0.0163355907279262	0.102431855507369	-3.15475
PCDH12	-1.29735	4.59998764017652	-2.64894	0.0163562383281554	0.102454889789231	-3.15587
GP6	1.15025649828598	3.67307436523372	2.64883972036895	0.0163595362207973	0.102454889789231	-3.15605
PLEKHB1	0.617375127504661	6.06361353281065	2.64703593657127	0.0164219455091144	0.102751000056096	-3.15943
SNX17	0.405876330986551	10.1273752227515	2.64645926400202	0.0164419456350993	0.102751000056096	-3.16051
APOBEC3G	1.23055855603414	7.41134354342277	2.64625433606993	0.0164490585176789	0.102751000056096	-3.1609
INVS	1.01363478450467	4.0569418617802	2.64603290466942	0.0164567475153316	0.102751000056096	-3.16131
CUL4A	0.468532353276993	6.82604462567367	2.64597653414954	0.0164587054751372	0.102751000056096	-3.16142
IRAK4	1.17322133454499	6.78291883257994	2.6457145043821	0.0164678096647086	0.102751000056096	-3.16191
NMB	2.09036171484376	4.10845921836107	2.64483610896138	0.0164983643863386	0.102822897709968	-3.16356
CD2BP2	0.374499538693625	10.5502279575011	2.64456284709793	0.0165078807199915	0.102822897709968	-3.16407
ALG6	-0.361881	7.37644552265427	-2.6445	0.0165101043872051	0.102822897709968	-3.16419
DNAJB14	1.07096910373168	4.77243710158154	2.6437433128449	0.0165364523143254	0.102822897709968	-3.1656
RAP1A	1.26409228598337	4.3264440081724	2.64365798307903	0.0165394298882627	0.102822897709968	-3.16576
GFM1	-0.513495	7.41520820009109	-2.64363	0.0165403672018607	0.102822897709968	-3.16581
GABARAPL2	0.517168273053382	6.87399316571619	2.64145593413727	0.0166164469344022	0.103194427354127	-3.16989
LOC201164	0.844727951066214	5.08781605734614	2.64105694664169	0.0166304380707584	0.103194427354127	-3.17064
JMJD2C	1.2086980910324	4.12238576615584	2.64104776966891	0.0166307600079019	0.103194427354127	-3.17065
PTPLAD1	1.24778895551618	6.11722332546501	2.64073215856113	0.0166418355635647	0.103199799924241	-3.17125
HUWE1	0.479551111668617	6.0909539422336	2.64030917791077	0.0166566899847358	0.103228585141453	-3.17204
PAN3	-0.472918	9.57488876937238	-2.63926	0.0166936993991876	0.103347325605439	-3.17401
KIF5C	-0.691999	6.1073371789212	-2.63918	0.0166962982502653	0.103347325605439	-3.17415
PCGF5	1.13918633351734	4.70917502449131	2.6377858077337	0.0167455693311534	0.103588870746205	-3.17676
LOC643591	1.01127181686646	5.37917013076229	2.63664979876063	0.0167857295342091	0.103773794576016	-3.17889
C1orf31	-0.526934	6.01269675796793	-2.63619	0.0168018617868462	0.103775127157954	-3.17974
CD99	0.452425294262671	8.35965494297554	2.6357771372554	0.0168166420962931	0.103775127157954	-3.18052
C16orf44	-0.449339	7.72937536745183	-2.63577	0.0168167449826601	0.103775127157954	-3.18053
C3orf28	0.576420583409046	7.06699716481666	2.6347866375787	0.0168517945052811	0.10382029791791	-3.18238
C1orf83	0.852081579456367	6.24421602529204	2.63476	0.0168526541982785	0.10382029791791	-3.18242
ITGB1BP3	1.07592694594808	3.49123509999065	2.63469984111703	0.0168548782037287	0.10382029791791	-3.18254
NBPF3	0.483849012304707	7.22336473864355	2.63419822340691	0.0168727101608385	0.103866841842726	-3.18348
POLD1	0.923716328144802	5.88381387775793	2.63325840716458	0.0169061679179604	0.104009461542753	-3.18524
VCPIP1	-0.475406	8.00383488392567	-2.63263	0.0169286952610975	0.104045020046542	-3.18642
IQSEC2	0.580142672912234	4.78026212569396	2.63251902727797	0.0169325344258569	0.104045020046542	-3.18662
SAFB	0.391756916267727	9.34910690490296	2.63134589775759	0.016974448857886	0.104207165045642	-3.18882
TGFB3	0.53057479817614	4.89965100718431	2.63120356207621	0.0169795410397875	0.104207165045642	-3.18908
WFDC8	-1.38373	3.48179152872863	-2.62984	0.0170284299788157	0.104402242931494	-3.19163
TMUB2	0.48652171575308	8.31701614534811	2.62974003230206	0.0170319844275854	0.104402242931494	-3.19182
IDH2	0.857230999237793	7.87925410324393	2.62908329425935	0.0170555676900207	0.104483441339836	-3.19305
CANX	-0.434893	9.55399562956627	-2.62798	0.0170952824418919	0.104663304011292	-3.19511
MAFG	0.904551541155216	4.81636689459614	2.62534341361372	0.0171904587106378	0.105092619057363	-3.20004
SLAMF1	0.759030104831189	6.76874096410026	2.62507025374948	0.0172003507641814	0.105092619057363	-3.20055
GRINL1A	0.593506930823066	5.22646893194316	2.62493629215928	0.0172052039495217	0.105092619057363	-3.2008
SLC25A37	0.75987024709519	14.0704743733713	2.62440738770551	0.017224377918725	0.105092619057363	-3.20179
GP1BA	0.507028234045501	6.89917623375251	2.62435100964992	0.017226422947072	0.105092619057363	-3.20189
SRGAP3	0.583698659180378	4.35020389155099	2.6243134118214	0.0172277868795064	0.105092619057363	-3.20196
DUSP10	0.636883899372544	3.86313	2.62394131242544	0.0172412910271728	0.105111561943705	-3.20266
FAM13A1	0.956253527761512	4.56947891419813	2.62353106618549	0.0172561912554058	0.105138988070911	-3.20342
GDAP2	0.615900327966668	5.95577346823034	2.62214173729243	0.0173067429489737	0.10538346851098	-3.20602
KIAA0427	0.896898915957263	5.27210088398296	2.62175236876536	0.0173209356282902	0.105406392131702	-3.20675
SULT6B1	1.26014541258238	4.24125757329499	2.62112422852514	0.0173438549802903	0.105482362298901	-3.20792
C11orf56	0.391895490804998	8.34249237524574	2.62058443896095	0.0173635736526109	0.105538786819357	-3.20893
CIB3	0.538763756994279	3.55865066722617	2.6198969398262	0.0173887190536228	0.105628108289675	-3.21021
RAB27A	0.421786018748464	6.16337583023842	2.61960535706183	0.017399394193362	0.105629475379281	-3.21076
TP53INP2	0.37383351218635	7.77738040207481	2.61908758657296	0.0174183656466091	0.105681176444133	-3.21172
SLC35A1	-0.401385	8.87972381223028	-2.61762	0.0174723257429148	0.105944972171195	-3.21447
APOBEC3C	0.725425334753519	7.59042744784151	2.61676147970755	0.0175038385522105	0.106021553838647	-3.21607
KIAA0409	0.392661010483673	6.7893734869656	2.61670460888273	0.0175059332565	0.106021553838647	-3.21617
VPS33A	0.502822019587386	6.41977878009692	2.61426609180746	0.0175959747567327	0.106503061581469	-3.22072
ATP2A3	0.805703486700916	6.86259798498248	2.61365992744043	0.0176184253820935	0.106575130916937	-3.22185
PTTG2	1.08084631648555	4.91622400509059	2.61271165339817	0.0176536013842518	0.106724044732068	-3.22362
B3GNT4	-2.03961	3.37677470711654	-2.6119	0.0176836976191062	0.106842089380709	-3.22513
COQ10B	0.340355781416529	10.0604033581234	2.61142900762334	0.0177012869941673	0.106884473678043	-3.22601
LAMP1	0.306662692517877	11.5377	2.60998213683517	0.0177552249399216	0.107120870524849	-3.22871
OSBPL11	0.697516472375869	6.46272111346651	2.60969309926358	0.0177660186732307	0.107120870524849	-3.22925
EPB41L4B	-0.838255	4.65331580640906	-2.60942	0.0177763280530312	0.107120870524849	-3.22976
FAF1	0.546166082969847	5.91411336226728	2.60924331882179	0.0177828275366736	0.107120870524849	-3.23009
C3orf62	0.636352015336156	6.91530505853227	2.60852746808917	0.0178096109371243	0.107175036729066	-3.23142
C9orf112	0.994960040069715	4.40940480621643	2.60840801529432	0.0178140839659264	0.107175036729066	-3.23164
CGI-38	1.09155372122464	4.04554726915723	2.60815322288876	0.0178236284865018	0.107175036729066	-3.23212
ZDHHC12	1.48361041371063	7.18620331620003	2.60771276941581	0.0178401393239551	0.107210540003887	-3.23294
RBM4	1.14573928696178	7.1702699337833	2.60563983788056	0.0179180404594034	0.107589499650034	-3.2368
LGMN	0.722497311899404	4.87739318181342	2.60487758577854	0.0179467671713572	0.107589499650034	-3.23822
WDR7	0.553497658811537	6.16533594088012	2.6048224748597	0.0179488458103676	0.107589499650034	-3.23833
MAP1B	0.72029901865665	3.31697756989418	2.60434611916094	0.0179668222250249	0.107589499650034	-3.23921
ARMCX3	0.786576262935348	4.72399331939691	2.60434538344385	0.0179668500022747	0.107589499650034	-3.23921
B2M	0.32456697133183	14.0147227569888	2.60433973512761	0.0179670632577421	0.107589499650034	-3.23922
LSM14A	-0.347954	10.3212846139578	-2.60389	0.017983939742302	0.107616309815551	-3.24006
TTC3	-0.315513	8.73257594841806	-2.60366	0.0179928337542818	0.107616309815551	-3.2405
MTHFD1L	1.31021777635934	4.57358805744349	2.60329425739133	0.0180065772960036	0.107634821589594	-3.24117
ZNF580	-0.502956	5.88219302809635	-2.60223	0.0180468161992639	0.10776001992911	-3.24315
MGC61571	0.694297228596555	5.43386817582556	2.60217836053119	0.018048843860307	0.10776001992911	-3.24325
ZNF438	0.528715197038059	6.96947904083091	2.59937864542734	0.0181553029783365	0.10833164256495	-3.24846
NY-SAR-48	0.557041979157644	5.38628505570479	2.59884493425928	0.0181756648614753	0.108340691676424	-3.24946
CROCC	-0.674207	5.61494960118147	-2.59875	0.0181792512040182	0.108340691676424	-3.24963
ZIC5	0.69430555648047	4.10681525690475	2.59849637934037	0.0181889744533926	0.108340691676424	-3.2501
PNMA1	1.89301837373487	4.63770864820715	2.59803324124895	0.018206673722928	0.108382248522589	-3.25097
ASGR2	0.694411343428789	6.47488532632173	2.59700257251894	0.0182461204042243	0.10850762950233	-3.25288
KLRD1	1.57597083047064	6.10174095929487	2.59669241026601	0.0182580070809003	0.10850762950233	-3.25346
TRIM29	1.09299504079911	3.92978995228034	2.59664198120132	0.0182599404217909	0.10850762950233	-3.25355
TRPC4AP	0.674401238065043	9.54974946774953	2.59607440659513	0.0182817134025858	0.108530698573576	-3.25461
PYCR2	1.16906107747286	8.25588945877017	2.5959810576271	0.0182852967620498	0.108530698573576	-3.25478
IQCB1	1.29809999819921	5.34591379485018	2.59389529628423	0.0183655362982868	0.108942981750636	-3.25866
ALDH5A1	0.65924272621857	6.92536405042097	2.59314001855056	0.0183946742458983	0.109048983543152	-3.26007
PEX11B	-0.293715	9.2101587880301	-2.59249	0.0184198121096321	0.109048983543152	-3.26128
EIF2C2	0.710106514539058	10.0503510354378	2.5924579821879	0.0184210242878258	0.109048983543152	-3.26134
ABHD12	1.52712588499296	5.5589975337659	2.59213434752957	0.0184335402314701	0.109048983543152	-3.26194
ARHGAP26	1.3201356799937	6.11773476808605	2.5920359302162	0.018437347929882	0.109048983543152	-3.26212
HBEGF	1.4478877969897	3.69782734232959	2.59170930680577	0.0184499901138978	0.109059941562151	-3.26273
C20orf35	0.459420672960935	7.4765468016367	2.5907104003295	0.018488704528541	0.109151828051524	-3.26458
FLJ45909	0.309466589106444	8.14224591880805	2.5903530283605	0.0185025738281936	0.109151828051524	-3.26525
SCO1	0.400978102205713	7.78105160411731	2.5900497971347	0.0185143497110848	0.109151828051524	-3.26581
DYNC1H1	0.448392525597265	8.72836474854828	2.58979977153074	0.0185240647186741	0.109151828051524	-3.26628
CLIC2	-0.598579	5.23991359643653	-2.58978	0.0185249915534109	0.109151828051524	-3.26632
HADHB	0.432627462336415	6.8039573220442	2.58963869259227	0.0185303261709948	0.109151828051524	-3.26658
STOM	0.439656201139973	9.06693148340756	2.58924966849729	0.0185454565758773	0.109177329684897	-3.2673
MFSD1	-0.417971	10.229320257825	-2.58836	0.018579932586368	0.109212254008603	-3.26894
IFNA10	1.50479577791367	5.00738076769308	2.58832199043283	0.0185815842776541	0.109212254008603	-3.26902
SLC17A3	1.33787150931402	3.83804535766063	2.58826508412525	0.0185838026211711	0.109212254008603	-3.26913
C9orf40	0.46216289961723	5.93101255059001	2.5877804146767	0.0186027063739649	0.109259823374804	-3.27003
RAB24	0.365027315237871	9.45802927308228	2.5867653144118	0.018642357841661	0.109354788450002	-3.27191
ATP13A2	0.471241654262972	6.00395628911956	2.58664363090726	0.018647116373661	0.109354788450002	-3.27214
SFPQ	-1.19897	5.30897564743744	-2.58654	0.0186513311523352	0.109354788450002	-3.27234
LOC643853	0.858893843098068	4.09545969688681	2.58572732394252	0.0186829863124493	0.109476884432601	-3.27384
TEDDM1	1.0816777220962	3.5902308845987	2.58539745876744	0.0186959152916576	0.109489172519163	-3.27445
C14orf169	-0.558514	6.63332963027725	-2.58383	0.0187573481777253	0.109785336062795	-3.27736
CAPN11	2.14243773336752	3.93317707218566	2.58218995872292	0.018822075505787	0.110087503872254	-3.28041
CCT3	0.665309126151425	7.85781139120987	2.58175751889648	0.0188391462272363	0.110087503872254	-3.28121
KIAA0182	-0.431869	8.61508881175652	-2.58169	0.0188416483675306	0.110087503872254	-3.28133
PCP2	1.06891746990609	3.54368987587299	2.58136505101446	0.01885465174577	0.110099838154964	-3.28194
NFAT5	0.811563733162878	5.26029094047138	2.57992308572587	0.0189117244759358	0.110323064162777	-3.28461
POLR2D	0.59072251474091	6.55161529721956	2.57948575975374	0.0189290660995452	0.110323064162777	-3.28543
GFI1	1.08806314490801	6.64591108180962	2.57938126137857	0.0189332120846843	0.110323064162777	-3.28562
TMEM14B	0.380580458538194	9.48816006309714	2.57929747269179	0.018936537032293	0.110323064162777	-3.28578
ATP6V1H	0.590041022538185	6.28786822556343	2.57872316443005	0.018959341942901	0.110377699848201	-3.28684
hCAP-H2	0.394203845535515	4.71596489297273	2.57851146645807	0.018967754712735	0.110377699848201	-3.28723
RAB8A	0.612442437484503	11.2915995610736	2.57798971460515	0.018988503974629	0.110434866614241	-3.2882
ZNF22	-0.366258	8.51989994933361	-2.57743	0.019010955233349	0.110484557703255	-3.28925
ACAT1	0.454984300099605	8.08160165135877	2.5772261427637	0.0190189088250557	0.110484557703255	-3.28962
PRMT2	0.663784408697781	8.43046307552286	2.5762145180845	0.0190592620137675	0.110655382214338	-3.29149
GTF2F1	1.00156136324583	8.15836313800832	2.57543546021411	0.0190903935202312	0.110754201054026	-3.29294
PAPD1	0.557158264123075	7.36159448057342	2.57515106511081	0.0191017700790589	0.110754201054026	-3.29346
FLJ36888	0.585794682200582	4.21694746940121	2.57441929875556	0.0191310722138864	0.110754201054026	-3.29482
SPC24	0.599069223119447	5.88344255122756	2.57419477105117	0.01914007151702	0.110754201054026	-3.29524
F5	0.798187624135187	7.3196799240752	2.57400242545224	0.0191477841178391	0.110754201054026	-3.29559
KIAA0495	0.54004435142771	5.35886025296541	2.57400112445698	0.0191478362946781	0.110754201054026	-3.2956
SMARCE1	-0.496865	6.96084448583819	-2.57387	0.0191529821371624	0.110754201054026	-3.29583
PLK1	0.833150193435719	5.18881486985647	2.57236491189866	0.0192135638644056	0.111040996879023	-3.29863
TBCD	0.849534960643784	7.75276457695495	2.57179556853188	0.0192364847930536	0.111089612946817	-3.29968
RRM2	0.718793018165397	3.51004651717979	2.57161011437799	0.019243956496822	0.111089612946817	-3.30003
NCF4	0.883635436991343	9.74714690164736	2.5707933316727	0.0192768963278731	0.111123422647418	-3.30154
LOC57228	0.638445976304037	4.60850427106197	2.57074689696261	0.0192787705856816	0.111123422647418	-3.30163
ERH	0.7275762641688	8.54433737871912	2.57064722752169	0.0192827941554779	0.111123422647418	-3.30181
EXTL3	0.980449388751616	8.47796863392014	2.56997	0.019310295646885	0.111142368703613	-3.30307
LOC158830	-0.68094	5.42603060285142	-2.56995	0.0193107971047499	0.111142368703613	-3.30309
TBC1D21	-1.50412	2.92943289093227	-2.56964	0.0193234132752288	0.111142368703613	-3.30367
VIL2	0.544468344726818	10.8068274627485	2.56947776713828	0.0193300637298132	0.111142368703613	-3.30398
NARG1L	0.60015676135306	4.87613378921696	2.5688180586388	0.0193567775408133	0.111178372667638	-3.3052
SS18L2	-0.423013	11.2338662999819	-2.56873	0.0193602049621836	0.111178372667638	-3.30536
BAG1	0.738869659671167	4.57359291086822	2.56845119096154	0.0193716483703122	0.111178372667638	-3.30588
PECR	0.708732056729673	6.16087	2.56815779872702	0.019383548689503	0.111178372667638	-3.30642
LARP1	0.523110773896304	6.13255441556387	2.56796627514911	0.0193913208362728	0.111178372667638	-3.30678
VPS25	0.749729838426338	6.68189172251835	2.5674314834654	0.0194130386481794	0.111239792888774	-3.30777
PPAP2C	-1.00605	3.83116447575465	-2.56606	0.0194690013485376	0.111497260980747	-3.31031
LY96	-0.602237	11.6822853890267	-2.56461	0.0195278480346607	0.111770944470187	-3.31298
GPR84	0.786506963664049	4.78941650748791	2.56357455134244	0.0195703515869523	0.111950828432889	-3.31491
KCNJ2	-0.523601	9.74782062370553	-2.56242	0.0196177849231259	0.112139782156851	-3.31705
DPF2	0.359220562032801	9.68185462727448	2.56181328692135	0.0196425891494282	0.112139782156851	-3.31816
CTF1	0.624470508557983	4.27169450079965	2.56181030429605	0.0196427116944596	0.112139782156851	-3.31817
CD164	0.912935067335539	5.1189224770553	2.56145778640942	0.0196572004484899	0.112139782156851	-3.31882
MGC24665	0.572877185268701	5.65909765710994	2.56109887988039	0.0196719621743169	0.112139782156851	-3.31948
PANK4	0.573130032044141	6.42670676962096	2.56102296777237	0.0196750857624954	0.112139782156851	-3.31963
RPN2	1.01314436114384	6.04106794498894	2.56068397688059	0.0196890400972353	0.112139782156851	-3.32025
PNKD	0.335770972882653	7.1987835449586	2.5606087929905	0.0196921362612198	0.112139782156851	-3.32039
TSSC1	0.453445258932486	7.6042213776046	2.55971495590673	0.0197289808874994	0.11228633942052	-3.32204
MGC15476	0.536767197599133	5.31594748437082	2.55888177847578	0.0197633838320845	0.112418842867028	-3.32358
TRAPPC2	0.345520336398115	6.79334279908468	2.55850501492276	0.0197789595106986	0.112444163517515	-3.32428
ARIH2	0.409926744852921	9.17639566292365	2.55801226792193	0.0197993475637119	0.112451384345739	-3.32519
RNPEPL1	-0.638308	5.64464046056851	-2.5576	0.0198166123484876	0.112451384345739	-3.32596
HDAC7A	0.604205128554244	4.90024914053903	2.55753437061277	0.019819140190689	0.112451384345739	-3.32608
PSPC1	0.7464389700361	5.89714393955994	2.55720441692019	0.019832816501105	0.112451384345739	-3.32669
ZNF169	0.956106701274921	4.63794255824514	2.55713114921386	0.0198358545991743	0.112451384345739	-3.32682
PCK2	0.413874921273896	6.30514845590805	2.55629087293977	0.0198707287640486	0.112585945261773	-3.32837
PPRC1	0.48059988572007	7.00195607293443	2.55576980314209	0.0198923839736135	0.112645499834894	-3.32934
EXOSC4	0.741634228109905	6.01623474225679	2.55513698273072	0.0199187134731267	0.112731442209611	-3.33051
DYM	0.452320207978222	8.42573740421443	2.55273765017476	0.0200188413619807	0.113199984535922	-3.33494
NME6	0.977858599609828	7.03851672910786	2.55261675411051	0.0200238991244785	0.113199984535922	-3.33516
HRBL	0.543996898828112	5.14963591794928	2.55226221328989	0.0200387385338659	0.11322055287888	-3.33582
CAPN3	0.915883550312397	5.2190786072791	2.55171775067226	0.0200615474341212	0.113286101376591	-3.33682
SLC9A3R1	0.360437260622586	10.5129986392422	2.55137178616231	0.0200760535119313	0.113304717419654	-3.33746
BYSL	0.387162018604429	6.00146855012708	2.55095977439604	0.0200933418555236	0.113339006403813	-3.33822
KCNAB2	1.10436748507216	3.81640912163043	2.5499501167924	0.0201357674597521	0.113514967921458	-3.34009
NFATC1	-0.839536	4.69847493585168	-2.54934	0.0201613077899019	0.11359559595336	-3.34121
GRK6	1.67726750070905	7.62689494267955	2.54856725173517	0.0201940126842552	0.113716479226993	-3.34264
ASB8	0.551551844343604	7.92598994797168	2.54783180616133	0.0202250539681657	0.113809305003639	-3.34399
PXMP4	0.704289548720923	4.69701396695183	2.54764334862588	0.0202330155413078	0.113809305003639	-3.34434
KCTD6	-0.578441	7.40103948446098	-2.54725	0.0202496132614741	0.113818308802661	-3.34507
TBRG4	0.888127192404952	6.38277601772938	2.54707280765284	0.0202571366774819	0.113818308802661	-3.3454
C19orf40	0.83452755665931	5.42561960874777	2.54646728047254	0.0202827666958446	0.113899003200887	-3.34651
CYP27A1	1.17327587939842	9.1155873962002	2.54571288794069	0.0203147406092855	0.113971317536195	-3.3479
TSPAN3	0.667804728153384	6.01502274539097	2.54563145426772	0.020318194914941	0.113971317536195	-3.34805
TBC1D17	1.29581309641265	5.65889689154741	2.54492535439401	0.0203481700077274	0.114076152211929	-3.34936
MRE11A	0.64128140366337	4.42249669971129	2.54440884411372	0.0203701231890877	0.114135923057261	-3.35031
PTOV1	-0.411325	9.80666550497314	-2.54402	0.0203865901552258	0.114154266488622	-3.35102
PTD015	1.92384121945795	5.26869346360935	2.54340324900991	0.020412928150094	0.114154266488622	-3.35216
FLJ90396	0.976320789750723	5.97346530927003	2.54327215826174	0.0204185145251087	0.114154266488622	-3.35241
CYP2S1	0.90510984064762	4.94587184778977	2.54327083749581	0.0204185708163266	0.114154266488622	-3.35241
KIF3B	0.988535530147926	6.45666558758792	2.54292272855243	0.0204334123820867	0.114174091961378	-3.35305
USP15	-0.407378	7.68861559392996	-2.5426	0.0204471738195098	0.114187863518014	-3.35364
C6orf106	0.5445985989022	6.08831821109466	2.54229780450762	0.0204600815059218	0.114196854700087	-3.3542
LRRTM4	0.89715637364679	4.51634816263744	2.54123650039822	0.0205054489053779	0.11434289262431	-3.35616
RAB32	0.590702242143189	9.8606067366069	2.54115654419458	0.0205088706299836	0.11434289262431	-3.35631
RALGDS	0.729855408130872	9.76021277415301	2.54026978085587	0.0205468558610135	0.114436904793221	-3.35794
HMG1L1	0.637538701576161	6.57513541771318	2.54023433110189	0.0205483757617429	0.114436904793221	-3.35801
FLJ12998	1.32885821412092	4.73826017377551	2.53981876339022	0.0205662010669615	0.114473105938792	-3.35877
ZC3H14	0.648645782014301	5.53390166133328	2.5390349773964	0.0205998604649548	0.114515744805046	-3.36022
SPAST	1.21864680153056	4.9795307519545	2.53896457512775	0.0206028864114462	0.114515744805046	-3.36035
PLD1	-0.607576	5.8782367617273	-2.53885	0.0206078492085851	0.114515744805046	-3.36056
LRRC57	0.844245749533793	5.14834693009874	2.53812122251992	0.0206391670636651	0.114626758615125	-3.3619
POLR2J	0.89364799226721	5.90588029149073	2.53766303926366	0.0206589032083554	0.114673362784215	-3.36274
AHNAK	-0.437093	9.7781823223683	-2.53634	0.0207157934154705	0.114774095886858	-3.36517
CALN1	0.39455940596771	5.14854691783625	2.53597391196732	0.0207318161910706	0.114774095886858	-3.36585
TRIM58	1.23187910324771	8.97803189564089	2.53575722452395	0.0207411873160367	0.114774095886858	-3.36625
YPEL2	1.53699462845128	6.48468941955662	2.5355638442932	0.0207495538493582	0.114774095886858	-3.36661
GMCL1	0.617001400083748	7.24899727405603	2.53545347076871	0.0207543305537624	0.114774095886858	-3.36681
LSM12	0.918273451010256	7.11175387936226	2.5351593939958	0.0207670625721435	0.114774095886858	-3.36735
GBE1	1.16183998389521	5.58372313484163	2.53483119026753	0.0207812808277687	0.114774095886858	-3.36796
TEX13A	0.622363376498551	4.39484641834229	2.5348096260709	0.0207822153416201	0.114774095886858	-3.368
DDB1	0.303212894691057	10.5702593887132	2.53457890295124	0.0207922165280753	0.114774095886858	-3.36842
POLR3H	0.572879746110697	5.2999520444267	2.53442	0.0207989751281181	0.114774095886858	-3.36871
B3GALT4	0.500767609684763	7.6553304178731	2.53435438114719	0.020801953271144	0.114774095886858	-3.36884
DAXX	0.712504988821118	7.59555693303732	2.53407109575375	0.0208142445374609	0.11477540751627	-3.36936
CKAP5	0.384104298807144	7.71929776245108	2.53377758611193	0.0208269866542008	0.11477540751627	-3.3699
FTSJ1	0.477870846477622	6.0289193909552	2.5333111793437	0.0208472499060157	0.11477540751627	-3.37076
HSPC148	-0.280408	8.88568480161669	-2.53321	0.0208515251373759	0.11477540751627	-3.37094
DNA2L	-0.892003	6.71069953512033	-2.53304	0.0208589655329826	0.11477540751627	-3.37125
CLK1	0.588565083943043	7.08246626350883	2.53176462640182	0.0209145739557914	0.114987815928165	-3.3736
INPPL1	0.374789763886746	10.1043933741164	2.53163284991155	0.0209203198943307	0.114987815928165	-3.37385
FLYWCH1	0.633716305590809	4.39675329889862	2.53011848185758	0.0209864590277221	0.115288656441421	-3.37663
RNF166	0.700433777464232	7.23624933395542	2.52913148807835	0.0210296716621898	0.115427214726797	-3.37845
ORM1	1.46144963734167	7.47705267467728	2.52870184629394	0.0210485085131534	0.115427214726797	-3.37924
CSPG2	0.555520141489991	10.4487885754124	2.52850310890146	0.0210572271769323	0.115427214726797	-3.3796
CACNB3	1.02462906142118	5.16202620243161	2.52850010649917	0.0210573589192931	0.115427214726797	-3.37961
HDAC4	0.60943677735211	7.52555167060223	2.52666674788277	0.0211379503617042	0.115751910312409	-3.38298
PKP2	0.639945649599712	4.98852884955838	2.52658554981724	0.0211415264232107	0.115751910312409	-3.38313
SCGN	1.27232280729844	4.56038062333416	2.5263716946087	0.0211509476006153	0.115751910312409	-3.38352
LCK	0.703208368522954	5.08027912642288	2.52595116143587	0.02116948533366	0.115790669779564	-3.3843
CCDC49	0.504333960903544	7.5350061843714	2.52556371331737	0.0211865782063749	0.115821488647938	-3.38501
C1orf183	0.970737454068643	6.48144895082581	2.52497342185888	0.0212126448811548	0.115895115214166	-3.38609
SLC20A1	0.704465279301182	9.94067409550629	2.52473962085918	0.021222977667335	0.115895115214166	-3.38652
FLJ12949	0.745339886101873	6.33548953781094	2.5237569405313	0.021266459005086	0.115958312059162	-3.38833
UBL3	-0.332013	8.66987093505294	-2.52366	0.0212707783528059	0.115958312059162	-3.38851
C20orf172	0.621244045261928	5.76399168261893	2.5233166672056	0.0212859673559412	0.115958312059162	-3.38914
LARP5	0.734606306870997	9.30662419783831	2.52310872053398	0.0212951872707573	0.115958312059162	-3.38952
KRCC1	1.41988223498128	6.79571790772539	2.52278410685104	0.0213095874907869	0.115958312059162	-3.39012
TCIRG1	0.657425045259041	9.20600495137299	2.52272604409718	0.0213121641874754	0.115958312059162	-3.39022
A4GNT	-1.34593	3.99211739633751	-2.52266	0.0213148970061593	0.115958312059162	-3.39034
CSRP2BP	0.522230203555106	5.65543820314372	2.52238726633179	0.0213272042619065	0.115958312059162	-3.39085
FLJ32894	0.913590710757242	3.83406559040349	2.52209385745658	0.0213402382763234	0.115958312059162	-3.39139
ALKBH2	0.7932029470391	6.11354410644472	2.5218906487982	0.0213492697607934	0.115958312059162	-3.39176
PREI3	0.659372066396649	5.68519042560193	2.52152912391447	0.0213653464337982	0.115983309212047	-3.39242
PKN1	0.46300830196275	6.10214412758845	2.52070403620476	0.0214020801257109	0.116120357439982	-3.39394
PSMA3	0.584136923086395	6.81660121445995	2.51812662948255	0.0215172130816344	0.116459940046877	-3.39867
TSC22D4	1.50168939441696	7.94561937788379	2.51789314646952	0.0215276716114385	0.116459940046877	-3.3991
EXOC1	0.46895448371084	6.31796814940745	2.51777703044487	0.0215328746448519	0.116459940046877	-3.39931
FXC1	0.461016071878366	6.58505119169486	2.51739937709755	0.0215498050906719	0.116459940046877	-3.40001
TMEM18	0.600824542624601	5.83318846661212	2.51730035427623	0.0215542464267287	0.116459940046877	-3.40019
RANBP6	0.811256222007967	3.97257216945695	2.51728932388709	0.021554741211253	0.116459940046877	-3.40021
MAEA	1.34194161443283	6.88674819123924	2.5171905612391	0.0215591718344998	0.116459940046877	-3.40039
TLE3	1.06108537161228	7.88377907025356	2.51712967659755	0.0215619036284075	0.116459940046877	-3.4005
C1orf73	1.3968092872478	4.1147716470767	2.5169857547954	0.0215683624621839	0.116459940046877	-3.40077
PIGG	0.813384256324681	5.3602141085202	2.51628876345492	0.0215996674486283	0.116566705056452	-3.40205
ZBTB2	0.968088375903412	4.35812224883118	2.51565301466049	0.0216282591459179	0.116653815617594	-3.40321
ARF5	0.988304915406884	10.0384186371641	2.51541682609385	0.0216388904118509	0.116653815617594	-3.40365
CBX7	0.700656914709523	8.93109139687088	2.5146071061521	0.0216753747822132	0.116788213378791	-3.40513
CRNN	1.05479760295871	4.4846554735618	2.5136769484522	0.0217173574692866	0.116952077410521	-3.40684
BCL2L1	0.603191090589847	12.4004718704758	2.5123714729713	0.021776409544416	0.117207639869519	-3.40923
CDC42EP4	0.40519309555039	8.23469233531772	2.5118901125309	0.0217982216748203	0.117262599621652	-3.41012
FLJ20920	0.837267507482252	4.89599620108972	2.51131064207427	0.0218245068535533	0.117341550678573	-3.41118
CCNB1IP1	0.351611288846561	6.37420690843747	2.5105	0.0218613406891357	0.117477103501214	-3.41266
CISH	0.596120129702681	6.25213300650834	2.50833617115696	0.0219599021654069	0.117944044148742	-3.41663
FLT3LG	-0.408011	8.07505927741763	-2.50786	0.021981745303365	0.117998662520666	-3.41751
AP1B1	0.401737153011341	6.49007640725641	2.5069886344875	0.0220215012458481	0.118130975505416	-3.4191
FTS	0.699875559767637	5.62409082245203	2.50680807543242	0.0220297673949059	0.118130975505416	-3.41943
RAMP2	-0.655685	5.76972299223551	-2.50512	0.0221073365132322	0.118484070771872	-3.42253
CTTN	0.776789085468969	7.17274550532289	2.50389700301078	0.0221634433080425	0.118640513003483	-3.42476
FLJ44216	0.626197433171676	4.83596383787698	2.50373523801319	0.0221708939115387	0.118640513003483	-3.42506
SNAPC5	0.808467710058324	4.76407380284327	2.50371691176078	0.0221717381345053	0.118640513003483	-3.42509
C10orf104	-0.452691	7.87252911022429	-2.50262	0.0222223834586603	0.118848598941872	-3.4271
PKN2	0.368436375523462	6.80916937228491	2.5019533031382	0.0222531230289657	0.118915211821519	-3.42832
RNF10	0.704417887473484	10.7151212236123	2.50183985977553	0.022258367705413	0.118915211821519	-3.42853
PINX1	0.381734744988641	5.66488203483677	2.50144163569209	0.0222767874965172	0.118950109375916	-3.42926
AMACR	1.38630678268634	4.24520228597738	2.50105191172699	0.0222948280270461	0.118950109375916	-3.42997
TAF1L	1.07003467012985	5.22633551673285	2.50093584392108	0.0223002035286269	0.118950109375916	-3.43018
JMY	1.1876514095153	3.50763279616146	2.50041015643968	0.0223245652344615	0.119017249678236	-3.43115
ELOVL6	0.654114617399634	6.22888087255585	2.49847848148937	0.0224142996103306	0.119432651798219	-3.43468
EIF4ENIF1	0.761028705614599	7.14237440872722	2.4980708453852	0.0224332793972148	0.119457435189699	-3.43543
PLCXD1	-0.451081	7.28633733529532	-2.49787	0.0224425870028926	0.119457435189699	-3.43579
NDNL2	-0.795343	4.94564361911552	-2.49705	0.0224806944322497	0.119492220199289	-3.43729
MGC19764	1.15569182168932	5.37956446542005	2.49704502745472	0.0224811091437921	0.119492220199289	-3.4373
RPL10A	-0.404318	13.7905340135958	-2.49686	0.0224895768912119	0.119492220199289	-3.43764
YIF1B	0.377923119737298	7.03215482842138	2.49671733640539	0.0224964082943458	0.119492220199289	-3.4379
WDR71	0.490862113464569	6.74217009332047	2.4957932372994	0.0225396052420357	0.119617870214088	-3.43959
ZNF8	-1.01411	4.28316798375899	-2.49571	0.0225437319705023	0.119617870214088	-3.43975
SLC35B2	0.579476280194226	7.51612326607785	2.4942843385939	0.0226103066345988	0.119907023776889	-3.44235
EPM2AIP1	-0.432365	6.86510974871567	-2.49401	0.0226231459886274	0.119907023776889	-3.44285
GARS	0.341340740087102	9.26921609718427	2.4933311355778	0.0226550778205984	0.119907023776889	-3.44409
CASC2	0.815793874213719	4.36976775596423	2.49331781192466	0.0226557042134111	0.119907023776889	-3.44412
PCOLCE2	1.74544404134862	3.0239456049558	2.49295241554243	0.0226728891709943	0.119907023776889	-3.44479
MIZF	0.530351619278195	6.0638302262057	2.49289812986294	0.0226754433282813	0.119907023776889	-3.44489
LAX1	0.861990933563414	8.03962408717958	2.49277441246844	0.0226812652811052	0.119907023776889	-3.44511
PUSL1	0.986852693828832	5.27722260356449	2.49244224767908	0.0226969034182501	0.119926973210493	-3.44572
SFTPG	1.14004911016087	3.96309812581219	2.4916545412042	0.0227340288205127	0.119951565115565	-3.44716
ARHGAP11A	0.69401112462825	5.16618582814563	2.49160928359838	0.0227361635939178	0.119951565115565	-3.44724
MAGEA6	-1.10753	4.53709576102701	-2.49156	0.0227383859967418	0.119951565115565	-3.44733
TRIM56	0.524934683299984	8.31415793906558	2.49133669219699	0.022749025556642	0.119951565115565	-3.44774
CUGBP2	0.366792874743796	7.97389939273109	2.49088894125745	0.0227701671285605	0.120000442823509	-3.44856
CSNK1A1	0.77789086443206	5.71878961354953	2.49062117633818	0.0227828190951596	0.120004552065593	-3.44905
DHX34	0.442457659058283	8.16119342468992	2.49011497033161	0.0228067555616884	0.120023080042262	-3.44997
AHSA1	0.568544359361933	8.25417784906738	2.48985188802125	0.0228192050283763	0.120023080042262	-3.45045
CHRNA3	0.898527008194201	4.18181926504769	2.48975998755103	0.0228235554106515	0.120023080042262	-3.45062
LOC134997	0.842169696283662	9.89227050850236	2.48949531348081	0.0228360889101487	0.120023080042262	-3.4511
C1orf60	0.417854233486702	9.19409125351362	2.48922154409845	0.02284905993313	0.120023080042262	-3.4516
CDK7	-0.395276	7.31839194166618	-2.48904	0.0228575810329792	0.120023080042262	-3.45193
AFG3L1	0.635860360822556	5.00817763394136	2.4883784679646	0.0228890479530622	0.120091691603702	-3.45314
STAMBPL1	-0.403547	7.71720980005421	-2.48827	0.022894409351042	0.120091691603702	-3.45335
ATP5G3	0.814427620463638	3.79047937679271	2.48785139215912	0.0229140812033292	0.120118569322873	-3.4541
BBS9	0.861419764215963	3.95720050544965	2.4876574187735	0.0229233003782967	0.120118569322873	-3.45446
MGC13024	0.719608479440383	5.15176444417177	2.48694646060149	0.0229571206975705	0.120233459073079	-3.45576
CNBP	0.471542078245818	9.84544157825498	2.48666884092947	0.0229703398315486	0.12024039099808	-3.45626
FLJ43692	1.06986908506996	5.06494656915669	2.48610818016642	0.0229970581013952	0.120268293648205	-3.45729
XTP3TPA	0.423266862366928	7.6964230919785	2.48605766325802	0.0229994669194678	0.120268293648205	-3.45738
C17orf62	0.689139898971996	10.4685238106983	2.48530593672135	0.0230353398794945	0.120393596433263	-3.45875
NFE2L1	0.413116618308559	7.70880762092013	2.48430420785726	0.0230832250149689	0.120581518579486	-3.46058
ZMYND19	0.575426081958452	6.13011434885005	2.4835468547493	0.0231194905715801	0.120688220491212	-3.46196
AP1G1	1.15103663095496	8.06090665228304	2.48337909416021	0.0231275309746219	0.120688220491212	-3.46227
STIM2	-0.32609	6.24832643538857	-2.48271	0.0231594167531481	0.120792252085047	-3.46348
PIGK	-0.445321	5.96226351403045	-2.48245	0.0231719351117383	0.120795214084296	-3.46396
HS1BP3	1.19193293257852	7.47100819372634	2.48202691977932	0.0231924339516143	0.120839753805627	-3.46473
NDUFA10	1.15446136502992	5.98022973366524	2.48162703791602	0.0232116606920747	0.120874376286533	-3.46546
GRM4	0.771231259782553	3.83620176675799	2.48131487405202	0.0232266802848004	0.120874376286533	-3.46603
NUP153	0.736292943740374	7.17536097524651	2.48114300006801	0.0232349538113113	0.120874376286533	-3.46635
TUBB4Q	0.864693803714638	4.95728475183861	2.48074044294588	0.0232543426280582	0.120887586649347	-3.46708
AKAP13	0.42324394056145	9.40939443030067	2.48059373759559	0.0232614123499188	0.120887586649347	-3.46735
C14orf104	0.672277994795576	4.57431922729435	2.47926141162005	0.0233257097233545	0.121105809220853	-3.46978
SCDR10	0.812428423166868	4.40989845243401	2.47899525194229	0.0233385744814395	0.121105809220853	-3.47026
TOP3A	0.38297095415173	8.64999339749064	2.4789792800299	0.0233393466919491	0.121105809220853	-3.47029
TICAM1	0.401853956678651	7.24967493821459	2.47862601878379	0.0233564323256379	0.121132282169086	-3.47094
CELSR1	0.713512103578916	4.88224224453405	2.47815992632042	0.023378993099692	0.121187108847019	-3.47179
TMED2	0.943107109919071	7.89116	2.47788525461292	0.0233922979306189	0.121193924901433	-3.47229
PHCA	-0.311141	8.05987990853246	-2.47611	0.0234785030125156	0.12157823178817	-3.47552
HEXIM2	0.574860374474071	6.00574950860473	2.47582568352213	0.023492288786854	0.121587329778556	-3.47604
ATP2C1	0.803004559750338	5.16874808688462	2.47520661868617	0.0235224225012588	0.121592957749551	-3.47717
GPATCH4	0.705655125073747	5.39896574015872	2.47500841642183	0.0235320779136956	0.121592957749551	-3.47753
RBM15B	2.15313217849678	4.73341653919669	2.4749497802045	0.0235349350884198	0.121592957749551	-3.47763
AGPAT7	0.36723827416025	5.47997030312726	2.47481520677809	0.0235414936996311	0.121592957749551	-3.47788
BCL7C	1.3397214885985	8.05614923141869	2.47398417791049	0.0235820330820023	0.121687637897925	-3.47939
PLAC2	0.806448017087416	4.63156711660489	2.47394589633378	0.0235839021212936	0.121687637897925	-3.47946
CDC34	1.49696663786132	9.23228920151707	2.47307812393098	0.0236263071771946	0.121825422276219	-3.48104
PEX6	0.990302656217684	5.95798751170519	2.47290633451563	0.0236347104356613	0.121825422276219	-3.48136
UNC84A	0.765020101773403	7.10494369670887	2.47255914647964	0.0236517020835433	0.121850868838153	-3.48199
FAM35A	0.691171717943896	4.90020904796274	2.47123634197707	0.0237165464880882	0.122089493419177	-3.4844
C17orf64	-0.822301	4.47792829670608	-2.47091	0.0237327092505858	0.122089493419177	-3.485
CXorf39	0.813880992098843	5.2727324571214	2.47067473059703	0.023744127433803	0.122089493419177	-3.48542
NRG1	1.06449052057289	3.55428403471293	2.47062982637211	0.0237463339990208	0.122089493419177	-3.4855
PRKD2	1.46845111075105	7.64585762780556	2.47011554349407	0.0237716192901388	0.122157360337937	-3.48644
SIPA1	0.346977632260527	10.2651792287205	2.46944601593566	0.0238045752979494	0.12225100790431	-3.48766
RBM38	1.47352770471761	11.3735917445852	2.46925405823379	0.0238140319117121	0.12225100790431	-3.488
CSF2RB	1.42549863220973	5.27832792947884	2.4681146971075	0.023870234204521	0.122398305939412	-3.49008
DGCR2	0.661049439834276	8.99006456135545	2.46761483758079	0.0238949305658814	0.122398305939412	-3.49099
ACSL3	0.45054218776108	7.05292344791229	2.46752423182497	0.0238994096597293	0.122398305939412	-3.49115
PECAM1	0.638551513800463	10.0016035631005	2.4675081829769	0.0239002031165272	0.122398305939412	-3.49118
FLJ13149	0.460665261714999	7.58569087501028	2.46733801035592	0.0239086179932658	0.122398305939412	-3.49149
LTBP3	1.04317467225898	6.21041651541055	2.46720131786463	0.0239153793263098	0.122398305939412	-3.49174
HNRPM	0.319772275228949	10.3317889169058	2.46600347903424	0.0239747059612455	0.122639842032525	-3.49392
RNASEH1	0.688220193189695	7.66078120071607	2.46508672206372	0.0240202045943753	0.122810434011101	-3.49559
SNRK	-0.425453	10.8563761289911	-2.46345	0.024101612793963	0.123140223593048	-3.49856
COL22A1	-1.48007	2.22275471607831	-2.4633	0.0241090722685636	0.123140223593048	-3.49883
DSCR10	0.48775745128437	5.25631693315247	2.46264488997703	0.0241417890163758	0.123245052210872	-3.50002
CTDSP2	0.416334616216929	11.2618964935864	2.46223790357579	0.0241621099577434	0.123251763513584	-3.50076
CANT1	0.740817908100432	9.35540472477597	2.46213019372181	0.0241674906295927	0.123251763513584	-3.50096
PVRL2	1.28402896123734	3.31961932169416	2.4614228764797	0.0242028528223793	0.123322284198796	-3.50224
KIAA1815	-0.900972	6.10820663345956	-2.46131	0.0242085860826966	0.123322284198796	-3.50245
CKS2	0.570005218237493	7.29674928868914	2.46112179910941	0.0242179198787702	0.123322284198796	-3.50279
COBRA1	0.692110216447993	8.07511335155549	2.46066248578546	0.0242409226460705	0.123323240775956	-3.50363
RNUT1	0.3408997067983	7.62938989620629	2.46063082803938	0.0242425088466387	0.123323240775956	-3.50368
PYCARD	0.540628271107373	11.0107992551598	2.46015005513499	0.0242666098002987	0.123383748421237	-3.50456
KCNG1	0.750316998662452	4.05211175504686	2.45977732468912	0.0242853101209038	0.123392003785736	-3.50523
GADD45A	0.438716723726767	8.22700422490061	2.45931078468554	0.024308736058879	0.123392003785736	-3.50608
OAT	0.6482795689917	7.7847028891732	2.45925915593079	0.0243113297498475	0.123392003785736	-3.50618
HTR1D	-0.92502	3.74392960094289	-2.45905	0.0243217629775074	0.123392003785736	-3.50655
MGC10334	0.477057521942545	5.64351732386122	2.4587645462926	0.0243361908008604	0.123392003785736	-3.50707
FLJ20054	-0.596618	8.21634981939444	-2.45866	0.0243414775968299	0.123392003785736	-3.50726
PRDX5	0.629767625427691	12.1292128615809	2.45824559407095	0.0243623010857499	0.123435658834466	-3.50802
NDUFV2	-0.453646	9.65557793440514	-2.45777	0.0243862016873222	0.123494853033794	-3.50888
VASP	1.12093399935062	6.84609008163613	2.45728719106604	0.024410590865519	0.123556460925722	-3.50976
RNF141	-0.684006	6.94474599497626	-2.45703	0.024423344186891	0.123559140661208	-3.51022
LOC653098	0.880260592739804	6.29540900739778	2.45646499307167	0.0244520895137629	0.12364268174343	-3.51125
[truncated: 8,109 more rows]

## Sheet: IDD-GSE124272(PRTN3-DEG)
	logFC	AveExpr	t	P.Value	adj.P.Val	B	gene
XLOC_l2_012925	0.709340293344993	2.91330151631644	6.32757966328578	1.19375023091294e-05	0.298885054564748	2.63245991873346	XLOC_l2_012925
lnc-MTA3-2	-0.797052	1.26150974509375	-5.62089	4.39719699887617e-05	0.298885054564748	1.69695754643662	lnc-MTA3-2
lnc-NME3-1	0.629759418591147	3.87013742742318	5.57006180801278	4.84205894626728e-05	0.298885054564748	1.62614878235708	lnc-NME3-1
LOC100128398	-0.628775	5.62868321242891	-5.56279	4.90942726897566e-05	0.298885054564748	1.61597883256197	LOC100128398
LINC00865	1.73797252110212	2.2398921429383	5.4579404416191	5.99630052610817e-05	0.298885054564748	1.46828676325358	LINC00865
ZNF326	-0.419653	5.60116427868815	-5.42558	6.37993559650912e-05	0.298885054564748	1.42230096512331	ZNF326
ZNF667	-0.911314	3.37913886524017	-5.19092	0.000100427073903091	0.298885054564748	1.08326928444632	ZNF667
LOC102606465	-0.991239	7.12340342749727	-5.18879	0.00010084514368331	0.298885054564748	1.08014412266051	LOC102606465
XLOC_l2_001669	-0.703255	3.41162191162699	-5.14289	0.000110293676221096	0.298885054564748	1.01268056027698	XLOC_l2_001669
FAM20C	0.807521866330079	6.00168158939616	5.09357640659424	0.000121468188488996	0.298885054564748	0.939795680125517	FAM20C
PSME4	-0.456547	5.11964265165166	-5.01939	0.000140527104147104	0.298885054564748	0.829354323017744	PSME4
HMSD	-1.03681	1.57796651037884	-4.98334	0.000150875009655464	0.298885054564748	0.775357134569744	HMSD
MGC12916	-1.36638	2.52993023465752	-4.97157	0.000154419635938673	0.298885054564748	0.757686841681504	MGC12916
lnc-MAP3K3-1	-0.627842	5.66001155326973	-4.81059	0.00021251808337554	0.298885054564748	0.513600400109037	lnc-MAP3K3-1
lnc-ABCA13-1	0.725279171323526	4.89750087029418	4.79496065734187	0.000219246445773075	0.298885054564748	0.489671370267526	lnc-ABCA13-1
ZNF182	-0.490595	7.39556478090462	-4.79377	0.000219768068912833	0.298885054564748	0.487846273810132	ZNF182
RPL23AP64	-0.917758	2.37767809237447	-4.78158	0.000225177311013583	0.298885054564748	0.469165212395545	RPL23AP64
lnc-RP11-181C3	-0.949295	1.19371272355527	-4.78081	0.000225526852366192	0.298885054564748	0.467973159277104	lnc-RP11-181C3
PRTN3	0.99448149043867	3.52485988456452	4.77891822314873	0.000226378519487031	0.298885054564748	0.465076217486948	PRTN3
lnc-UEVLD-2	-0.757724	3.24201811564264	-4.7714	0.000229803491032234	0.298885054564748	0.453532549979585	lnc-UEVLD-2
LOC101928979	-0.441493	2.4723381329987	-4.72735	0.000250960942926608	0.298885054564748	0.385741384781296	LOC101928979
ERCC6L2	-0.519636	4.73924703939228	-4.72558	0.000251850059399344	0.298885054564748	0.383016199141596	ERCC6L2
MYO5C	-0.543367	1.73517959392203	-4.68681	0.000272199275900843	0.298885054564748	0.323084480955748	MYO5C
GBF1	-0.583867	8.44178978115755	-4.68318	0.000274193017384466	0.298885054564748	0.317449834858637	GBF1
lnc-DRGX-1	0.514270379004946	5.15809582926237	4.67351778232301	0.000279560571115852	0.298885054564748	0.302476784610345	lnc-DRGX-1
SNHG4	-0.752	1.63497706222669	-4.66283	0.00028562709065695	0.298885054564748	0.285888230252814	SNHG4
ZNF451	-0.37915	6.1229548407653	-4.66172	0.000286264799133709	0.298885054564748	0.284164482575734	ZNF451
OR1J4	1.14049178376888	4.24219861181803	4.63391088559773	0.000302721386557687	0.298885054564748	0.2409323702501	OR1J4
LOC145845	0.581094648211588	3.84944732404655	4.63318392240801	0.000303164411762834	0.298885054564748	0.239800531032011	LOC145845
LOC613266	-1.67916	1.65611692705534	-4.6314	0.000304253160427398	0.298885054564748	0.237025850403764	LOC613266
XLOC_l2_005020	-0.374744	0.993737566021369	-4.62393	0.000308863636315573	0.298885054564748	0.225382551808253	XLOC_l2_005020
LOC102725126	-0.744122	4.83421752449733	-4.61863	0.000312172294613952	0.298885054564748	0.217131055588419	LOC102725126
lnc-AL079342	2.06192002388579	2.66768012393703	4.61573925093297	0.00031399722942064	0.298885054564748	0.212616322819096	lnc-AL079342
LDHD	1.02889829946465	3.99492564777008	4.60521917323038	0.000320720994328707	0.298885054564748	0.196200706870747	LDHD
lnc-PHLDB1-1	1.01699796058608	2.22965181895854	4.59860209355604	0.000325025628955367	0.298885054564748	0.185866892648209	lnc-PHLDB1-1
TACR1	1.56520610725925	2.9141088942877	4.58777455709429	0.000332197410892782	0.298885054564748	0.168943606371299	TACR1
COL24A1	-1.06014	3.19721	-4.57071	0.000343832012298126	0.298885054564748	0.142234618021703	COL24A1
FHL3	0.556952425092447	5.87405117244857	4.55552166074939	0.000354536458817302	0.298885054564748	0.118430129655763	FHL3
ZNF256	-0.748821	6.19274391839092	-4.53347	0.000370688037620771	0.298885054564748	0.0838105062795398	ZNF256
OLFML1	1.13467023788878	1.93301030259673	4.51778117029864	0.000382640078450536	0.298885054564748	0.0591292546300286	OLFML1
lnc-SPAG16-1	0.638394256227549	1.60809348821742	4.50832060296996	0.000390035805945275	0.298885054564748	0.0442318320697135	lnc-SPAG16-1
CREB3L4	-0.344543	6.19073657462103	-4.50495	0.00039270356829672	0.298885054564748	0.0389258153113659	CREB3L4
UPK3B	0.901252047027083	3.57814423370169	4.49705893037907	0.000399030529208839	0.298885054564748	0.0264815467140522	UPK3B
PGBD4	-0.605733	5.02160141541699	-4.49202	0.000403122152857129	0.298885054564748	0.0185362578260841	PGBD4
LOC100507577	-0.648908	9.03820833724538	-4.48166	0.000411671721900377	0.298885054564748	0.00218596303329921	LOC100507577
LOC102725458	-0.736321	2.45949896673991	-4.47477	0.000417467654705592	0.298885054564748	-0.00871034	LOC102725458
lnc-GAS2-1	-0.722039	1.40752007174284	-4.46489	0.000425913568018287	0.298885054564748	-0.0243264	lnc-GAS2-1
ZDHHC21	-0.90225	4.72718311157096	-4.46087	0.000429398938094523	0.298885054564748	-0.0306825	ZDHHC21
GTF2IRD2	-0.566802	5.71524709949281	-4.45129	0.000437824931161464	0.298885054564748	-0.0458423	GTF2IRD2
USP48	-0.35815	7.66313287309316	-4.4482	0.000440575299575216	0.298885054564748	-0.050729	USP48
lnc-RAI1-1	1.00954083945312	4.4300474053681	4.44708875725802	0.00044157409567793	0.298885054564748	-0.0524961	lnc-RAI1-1
LOC101928117	0.710039064387835	1.76775632339509	4.43235519523592	0.000454982928801043	0.300595021861912	-0.075849	LOC101928117
LOC101928954	-0.497166	6.00037904434414	-4.42281	0.000463889258935857	0.300595021861912	-0.0909908	LOC101928954
SNORD72	-0.726879	1.18191343027051	-4.40481	0.000481180683433685	0.300595021861912	-0.119592	SNORD72
lnc-C20orf197-4	1.46819897371897	2.7294791102781	4.40218804010185	0.000483750893264671	0.300595021861912	-0.123757	lnc-C20orf197-4
lnc-XPC-1	1.35907750598255	2.3398587721918	4.39694161119402	0.000488940546215636	0.300595021861912	-0.132102	lnc-XPC-1
ZKSCAN7	-0.564482	4.05910581994036	-4.38819	0.000497723993842148	0.300595021861912	-0.146029	ZKSCAN7
FTL	0.520245469123717	12.3870035271491	4.37998043321722	0.000506110501750761	0.300595021861912	-0.159104	FTL
LOC441025	0.430167062674349	1.13643768775189	4.37260918402397	0.000513763218130152	0.300595021861912	-0.170851	LOC441025
ME2	0.478857557520182	7.47748306635905	4.35169117881135	0.000536129539288526	0.306539482352793	-0.204226	ME2
ZNF493	-0.473054	6.41699164258776	-4.34389	0.000544721139039376	0.306539482352793	-0.216685	ZNF493
XLOC_l2_002433	-0.435407	1.25113198399394	-4.33866	0.000550563380819036	0.306539482352793	-0.225047	XLOC_l2_002433
lnc-RWDD3-3	1.23015962177839	2.57265076323841	4.32619500912286	0.000564740091652166	0.309441713711631	-0.244983	lnc-RWDD3-3
lnc-SELV	-0.618431	3.11490111302237	-4.31477	0.000578058732268721	0.311221326202953	-0.26327	lnc-SELV
LOC401068	1.2266075681026	7.51507341539661	4.29477272291917	0.000602154149330414	0.311221326202953	-0.295329	LOC401068
CEP135	-0.46851	7.51029808806771	-4.29347	0.000603756486259367	0.311221326202953	-0.297416	CEP135
IKZF2	-0.818119	5.54487635265117	-4.28003	0.000620573277848234	0.311221326202953	-0.318998	IKZF2
C15orf62	0.961167506617838	3.46802930366282	4.27540723392991	0.000626461586295444	0.311221326202953	-0.32642	C15orf62
ASGR1	0.814381350231771	5.2321099664069	4.26614116831835	0.000638443696938525	0.311221326202953	-0.341313	ASGR1
UBASH3B	-0.609241	4.68778103286081	-4.26231	0.000643464936368489	0.311221326202953	-0.347472	UBASH3B
ZNF137P	-0.363168	6.32512538751999	-4.25287	0.000656012240923618	0.311221326202953	-0.362661	ZNF137P
OR2A25	1.2196144942403	3.7942700472208	4.24793246875441	0.000662674440398511	0.311221326202953	-0.37061	OR2A25
TYW5	-0.420002	5.58271415807975	-4.22242	0.00069821622470713	0.311221326202953	-0.411735	TYW5
TTLL12	-1.36716	6.63766	-4.21664	0.000706522157608066	0.311221326202953	-0.421049	TTLL12
DRD4	-0.524406	5.48780083377656	-4.20958	0.00071682563135034	0.311221326202953	-0.432455	DRD4
GTF2IRD2B	-0.591597	4.14512170793168	-4.20029	0.000730605885403083	0.311221326202953	-0.447461	GTF2IRD2B
lnc-TUFM-1	-0.458762	5.63292558746413	-4.18859	0.00074834489170539	0.311221326202953	-0.466374	lnc-TUFM-1
lnc-ZNHIT2-1	-0.502448	4.19912087599749	-4.18621	0.000751994946291748	0.311221326202953	-0.470211	lnc-ZNHIT2-1
PIWIL2	0.861871444484766	1.71791071120527	4.18319992104249	0.000756659908965892	0.311221326202953	-0.475088	PIWIL2
PITPNM3	-0.565849	1.50970440331458	-4.18185	0.000758754935597843	0.311221326202953	-0.477269	PITPNM3
XLOC_l2_009639	-0.829817	4.99295413826628	-4.17583	0.000768195167420296	0.311221326202953	-0.487023	XLOC_l2_009639
PI3	1.52720660704688	9.60540039282683	4.17379340157865	0.00077140419231542	0.311221326202953	-0.490311	PI3
ADORA1	1.36609695999063	3.49369123412096	4.17229859196072	0.000773774000716062	0.311221326202953	-0.492732	ADORA1
lnc-KIF13B-2	-1.08363	1.59617316678422	-4.16559	0.000784504115139105	0.311221326202953	-0.503599	lnc-KIF13B-2
lnc-RAB9A-1	-1.03234	3.34310190066029	-4.15593	0.000800220312911082	0.311221326202953	-0.519256	lnc-RAB9A-1
GRIP1	-0.838076	1.8347742377418	-4.15213	0.000806480766250665	0.311221326202953	-0.525409	GRIP1
WHAMMP1	-0.465553	8.19947839566276	-4.13836	0.000829613203313917	0.311221326202953	-0.547744	WHAMMP1
EPHB1	1.28493355018125	3.93236800801706	4.13436032166206	0.000836462747068763	0.311221326202953	-0.55424	EPHB1
XLOC_l2_006651	-0.980362	1.64671301162702	-4.13297	0.000838858630450658	0.311221326202953	-0.5565	XLOC_l2_006651
AURKAPS1	-0.635784	6.71005242288021	-4.13154	0.000841331379677322	0.311221326202953	-0.558826	AURKAPS1
lnc-C3orf32-2	1.21954516343373	5.12722350773431	4.1242647231656	0.000853998034139656	0.311221326202953	-0.570636	lnc-C3orf32-2
PSKH2	1.79166690812461	1.97875050997546	4.11912446141874	0.000863069306079863	0.311221326202953	-0.578988	PSKH2
RTKN	-1.11485	1.48070654529328	-4.11013	0.000879181553589964	0.311221326202953	-0.593612	RTKN
TRIM16	-0.643548	4.08436690234518	-4.10847	0.000882185877571575	0.311221326202953	-0.59631	TRIM16
lnc-UBXN4-2	-0.464274	1.6793198142638	-4.10683	0.00088517158616186	0.311221326202953	-0.598982	lnc-UBXN4-2
TUBD1	-0.259466	6.44992712613574	-4.10389	0.000890525693337134	0.311221326202953	-0.603752	TUBD1
DNM1P46	-0.516711	3.33782639191517	-4.10148	0.000894955473657328	0.311221326202953	-0.607676	DNM1P46
DLST	-0.443136	8.58357178787402	-4.09588	0.000905320844914156	0.311221326202953	-0.616786	DLST
LINC01586	0.696544685492448	1.20049108717331	4.09271356587914	0.000911244887493378	0.311221326202953	-0.621947	LINC01586
lnc-EFR3B-3	0.430187933729754	4.03893557061813	4.08879905483191	0.000918614104441855	0.311221326202953	-0.628321	lnc-EFR3B-3
HLA-DOB	-0.832112	7.8206870830233	-4.07861	0.000938082139404609	0.311221326202953	-0.64492	HLA-DOB
ZNF821	-0.525417	5.3101758510474	-4.07809	0.000939091229039594	0.311221326202953	-0.645771	ZNF821
LEKR1	-0.605546	1.50393193926057	-4.07207	0.000950803500703899	0.311221326202953	-0.655585	LEKR1
KATNAL2	-0.418188	1.32785826858133	-4.0593	0.000976121762676253	0.311221326202953	-0.676399	KATNAL2
LOC389247	-0.764502	2.95558404459212	-4.05856	0.000977610280667057	0.311221326202953	-0.677606	LOC389247
lnc-GRID1-1	0.665176712365608	1.06563633345364	4.05575748850226	0.000983276841601943	0.311221326202953	-0.682185	lnc-GRID1-1
lnc-KCNS3-3	-0.722164	4.02882710440482	-4.05382	0.000987211269863428	0.311221326202953	-0.685349	lnc-KCNS3-3
LOC101929439	1.05099871799857	5.37308991860619	4.0510663076022	0.000992824793475876	0.311221326202953	-0.689842	LOC101929439
CBX3	-0.519152	5.88407647747989	-4.05061	0.00099376537449616	0.311221326202953	-0.690592	CBX3
ZNF224	-0.376391	6.71613074132865	-4.04666	0.00100188218992946	0.311221326202953	-0.697038	ZNF224
CEP83	-0.678861	4.80522249670169	-4.04563	0.00100400825425308	0.311221326202953	-0.698719	CEP83
lnc-LRRC18-2	1.09906560774219	1.87235958033008	4.04285878698819	0.00100975633067007	0.311221326202953	-0.703243	lnc-LRRC18-2
lnc-RBL2-2	-1.0917	1.65037383655232	-4.03475	0.00102676358726542	0.312471646293075	-0.716484	lnc-RBL2-2
ZNF625	-0.477854	5.70524780151166	-4.03232	0.001031916792509	0.312471646293075	-0.720453	ZNF625
SENP7	-0.540882	7.64373234278509	-4.0261	0.00104524412082835	0.313410059324619	-0.730629	SENP7
ZNF585A	-0.520342	4.92165018528835	-4.01633	0.00106651496947576	0.313410059324619	-0.746609	ZNF585A
CACNA1H	-0.839203	3.73882983579785	-4.01576	0.00106777238177296	0.313410059324619	-0.747544	CACNA1H
OTUD3	-0.677649	5.59071330523517	-4.01414	0.00107133218424986	0.313410059324619	-0.750184	OTUD3
MT1E	0.812991408845702	5.92868773069238	4.00892705749116	0.00108292056779397	0.314137966388636	-0.758721	MT1E
HS3ST3B1	-0.549279	3.8205443006112	-4.00387	0.00109426549442916	0.314783707230787	-0.766992	HS3ST3B1
ZNF141	-0.446893	7.1331420499834	-3.98917	0.00112797175787798	0.319224522236725	-0.791075	ZNF141
TMEM65	-0.384235	7.15826339132221	-3.98783	0.00113108993660582	0.319224522236725	-0.793267	TMEM65
MAGEE1	-0.674175	5.0666687319358	-3.98512	0.00113744542975426	0.319224522236725	-0.797717	MAGEE1
KRT33A	1.27971343131288	3.24457952300214	3.9801478140194	0.00114917407649994	0.319915234844983	-0.805864	KRT33A
CTNNA1	0.415241951548567	6.68647194704251	3.95833502211192	0.00120211330958033	0.326432189241603	-0.841648	CTNNA1
GAS2	-0.958756	1.16495846510742	-3.95763	0.00120387530578986	0.326432189241603	-0.842812	GAS2
ZNF626	-0.450965	8.08713057425325	-3.956	0.00120792086921599	0.326432189241603	-0.845479	ZNF626
TMEM219	0.326666482157683	4.01105569094915	3.95500527009418	0.00121040904469656	0.326432189241603	-0.847115	TMEM219
IGFALS	-0.986863	1.86092814711758	-3.94007	0.00124833249916097	0.327474471758001	-0.871643	IGFALS
SCYL3	-0.308834	7.03296994107923	-3.93928	0.00125038335237284	0.327474471758001	-0.872949	SCYL3
NGLY1	-0.438054	10.7362841729785	-3.9383	0.00125290438667977	0.327474471758001	-0.874551	NGLY1
lnc-ITGA2-1	-0.87264	1.27119773960937	-3.93826	0.00125302717711388	0.327474471758001	-0.874629	lnc-ITGA2-1
UBQLN3	0.926046797213543	1.28895493682552	3.93043243478449	0.00127344840288238	0.327474471758001	-0.887487	UBQLN3
FBXW11	-0.313806	9.06039949414876	-3.92792	0.00128007602172181	0.327474471758001	-0.891617	FBXW11
FAM172A	-0.323284	8.09464071999063	-3.92528	0.00128708314219179	0.327474471758001	-0.89596	FAM172A
LOC100129324	0.849185291656118	5.13765902731152	3.92412227256144	0.00129016593740116	0.327474471758001	-0.897863	LOC100129324
USP3-AS1	-1.00763	2.47351413074818	-3.90858	0.00133229632901805	0.330004199618103	-0.923437	USP3-AS1
ATM	-0.409042	6.44924929747116	-3.89283	0.00137641474540764	0.330004199618103	-0.949376	ATM
NRM	0.32718260662643	6.55124087277923	3.89217866217766	0.00137826252652881	0.330004199618103	-0.950445	NRM
ARF5	-0.337046	12.2115802627754	-3.89127	0.00138084900163636	0.330004199618103	-0.951938	ARF5
CD80	1.06296032593812	2.93824019753556	3.8912635355953	0.00138087403901963	0.330004199618103	-0.951952	CD80
lnc-AGMAT-3	-0.596558	3.09102016713694	-3.88741	0.00139193786338187	0.330004199618103	-0.958308	lnc-AGMAT-3
UVRAG	-0.4188	6.3757092637568	-3.88676	0.00139380332587522	0.330004199618103	-0.959375	UVRAG
lnc-SCAP-1	-0.489799	5.03704751755776	-3.88526	0.00139812971378568	0.330004199618103	-0.961844	lnc-SCAP-1
NRDE2	-0.633974	3.26615110161283	-3.8838	0.00140236416275777	0.330004199618103	-0.964253	NRDE2
LDB2	-0.725939	1.39825632299721	-3.88202	0.00140752535749649	0.330004199618103	-0.96718	LDB2
RNH1	0.71075368820598	9.51949100226184	3.87935526832503	0.00141531630885123	0.330004199618103	-0.971577	RNH1
GLUL	0.544210846791012	9.46405027001074	3.87652329622732	0.00142363419044859	0.330004199618103	-0.976246	GLUL
ZNF254	-0.406509	6.0489848761114	-3.87383	0.00143160010535995	0.330004199618103	-0.980692	ZNF254
KRTAP4-12	1.49807212326953	4.72893199819336	3.87302762563085	0.00143396958119106	0.330004199618103	-0.98201	KRTAP4-12
ROBO3	1.01414561833659	6.68333448816309	3.85378513105191	0.00149223451762469	0.336025215822643	-1.01376	ROBO3
lnc-SARM1-2	1.17215899091081	7.61254306149902	3.8482412626234	0.0015094604376656	0.336025215822643	-1.02291	lnc-SARM1-2
TGM7	1.03824648051546	1.70187619268729	3.84439133397551	0.00152154092783472	0.336025215822643	-1.02927	TGM7
HNRNPU	-0.334738	8.85540728953646	-3.83943	0.0015372499529759	0.336025215822643	-1.03746	HNRNPU
lnc-RAB4A-1	-0.747761	3.63613552053587	-3.83378	0.00155534142682809	0.336025215822643	-1.04679	lnc-RAB4A-1
MBNL1	-0.320066	12.4980213375212	-3.8272	0.00157668796999213	0.336025215822643	-1.05767	MBNL1
ZNF682	-1.16408	3.92500275435716	-3.82611	0.00158025560585701	0.336025215822643	-1.05947	ZNF682
ZNF154	-0.917964	2.63187039625163	-3.82519	0.00158325032186002	0.336025215822643	-1.06098	ZNF154
LOC101929174	-1.18957	2.64379035264065	-3.81272	0.00162469205392514	0.336025215822643	-1.0816	LOC101929174
IFNL2	0.878711099810643	4.34597787417368	3.8081395104275	0.00164018991190687	0.336025215822643	-1.08918	IFNL2
BTBD9	-0.326122	4.26590851644447	-3.8047	0.00165191495090419	0.336025215822643	-1.09487	BTBD9
LCN1	0.516846656315568	1.20459402873786	3.80392267099447	0.00165458396349218	0.336025215822643	-1.09616	LCN1
ZNF610	-1.10004	1.80944236479706	-3.80074	0.00166554926043361	0.336025215822643	-1.10143	ZNF610
PCP4	1.1299889011388	1.5518881252276	3.79751730707443	0.00167669256697527	0.336025215822643	-1.10676	PCP4
GLCCI1	-0.520689	8.14057772705754	-3.79675	0.00167937250155963	0.336025215822643	-1.10803	GLCCI1
MCTS1	-0.351432	5.69503618172622	-3.79561	0.00168333820858881	0.336025215822643	-1.10992	MCTS1
lnc-RUNDC3A-1	-0.505496	4.49796734021022	-3.79143	0.00169797204567294	0.336025215822643	-1.11683	lnc-RUNDC3A-1
IMPA1	-0.332914	5.57609405423242	-3.78266	0.0017291358348906	0.336025215822643	-1.13136	IMPA1
ZNF582	-0.828556	2.00617820086292	-3.78171	0.00173252518811332	0.336025215822643	-1.13292	ZNF582
HES2	0.630998742638411	2.70982099734551	3.78020339346823	0.00173795504920916	0.336025215822643	-1.13542	HES2
LOC100506047	-0.470999	3.82425719173607	-3.77924	0.00174144299614776	0.336025215822643	-1.13702	LOC100506047
TMEM41B	-0.430516	6.73933247730208	-3.77539	0.00175539783469871	0.336025215822643	-1.1434	TMEM41B
DCT	1.16954679718932	7.37268295228867	3.76997068289623	0.00177521747725343	0.336025215822643	-1.15237	DCT
KRTAP15-1	0.700858461267059	1.01035755853913	3.76924	0.00177789709609707	0.336025215822643	-1.15358	KRTAP15-1
CENPP	-0.446213	4.81728381472402	-3.76827	0.00178147929439981	0.336025215822643	-1.15519	CENPP
BBS4	-0.318987	7.59406508566797	-3.76817	0.00178186598084126	0.336025215822643	-1.15536	BBS4
lnc-HMBOX1-1	-0.549145	9.23493400795735	-3.76739	0.00178473084902721	0.336025215822643	-1.15664	lnc-HMBOX1-1
LOC284513	-0.488741	5.92666337487858	-3.76364	0.00179865827026419	0.336025215822643	-1.16286	LOC284513
PDE3B	-0.475814	6.94936726751537	-3.75892	0.00181635729362586	0.336025215822643	-1.17068	PDE3B
LGALSL	1.13601557083594	8.81459329304687	3.75840653908715	0.00181829820659177	0.336025215822643	-1.17154	LGALSL
PRSS22	-1.18023	2.04993863525101	-3.75629	0.00182630346225489	0.336025215822643	-1.17505	PRSS22
lnc-CD33-1	1.15367391978776	2.89391926169661	3.75438188059953	0.00183353731480591	0.336025215822643	-1.17821	lnc-CD33-1
XLOC_l2_014123	-0.482522	3.96326950846797	-3.75276	0.00183969653252341	0.336025215822643	-1.18089	XLOC_l2_014123
ZSCAN18	-0.500852	4.74419731715397	-3.74987	0.00185078462410194	0.336025215822643	-1.1857	ZSCAN18
ACCS	1.0671914918112	7.5366394924694	3.74842739287582	0.00185631985064996	0.336025215822643	-1.18808	ACCS
LOC100131822	-1.40839	2.52196629231693	-3.74597	0.00186579386226749	0.336025215822643	-1.19215	LOC100131822
CHST7	0.731249537904556	7.17204844320853	3.74500551494925	0.0018695410946174	0.336025215822643	-1.19376	CHST7
lnc-TRIM7-3	0.998338777091145	4.81304713165755	3.74461850418875	0.00187104235883009	0.336025215822643	-1.1944	lnc-TRIM7-3
RBM5	-0.4172	12.034436340624	-3.7425	0.00187926959357059	0.336025215822643	-1.19791	RBM5
lnc-KIAA1147-1	-0.443787	4.81373163667917	-3.74131	0.0018839294479409	0.336025215822643	-1.19989	lnc-KIAA1147-1
ZNF286A	-1.26235	2.25839057241764	-3.73895	0.00189317692014301	0.336025215822643	-1.20381	ZNF286A
LDLRAD4	-0.492244	6.70428109204127	-3.73803	0.00189679437953378	0.336025215822643	-1.20533	LDLRAD4
CD99L2	0.58358859621289	6.44705867614225	3.72858365936042	0.00193432217736003	0.336025215822643	-1.221	CD99L2
MUC2	0.494397577629916	3.27123620921916	3.72441499668639	0.00195112329852518	0.336025215822643	-1.22792	MUC2
RILP	0.861899591399312	6.96311656191831	3.71849705773788	0.00197522712222147	0.336025215822643	-1.23775	RILP
COL19A1	-0.874676	1.92507450123926	-3.71648	0.00198353030986455	0.336025215822643	-1.2411	COL19A1
KLHL23	-0.720517	1.63044300612724	-3.71601	0.00198545595643589	0.336025215822643	-1.24188	KLHL23
RCAN2	0.897981878580729	2.81479540576302	3.71575928866281	0.00198647922670433	0.336025215822643	-1.24229	RCAN2
lnc-TARDBP-1	-1.03337	1.4156785025779	-3.71367	0.0019950972805765	0.336025215822643	-1.24576	lnc-TARDBP-1
OR7E19P	0.895212828291016	1.66481486636296	3.71276345144284	0.00199886588565113	0.336025215822643	-1.24727	OR7E19P
CERS6-AS1	-0.798222	2.31425936403958	-3.71241	0.00200034684141397	0.336025215822643	-1.24786	CERS6-AS1
CCDC53	-0.430574	8.38680416116732	-3.70134	0.00204683173253881	0.336025215822643	-1.26625	CCDC53
SRSF1	-0.373133	5.26837827494395	-3.70085	0.00204888646199104	0.336025215822643	-1.26705	SRSF1
HMP19	1.12057894916405	1.66906317891015	3.69523506727418	0.00207291219328861	0.336025215822643	-1.27639	HMP19
SMAD9	0.628387757424535	1.35066819040966	3.69415219783487	0.00207757607567424	0.336025215822643	-1.27819	SMAD9
GPBP1L1	-0.332027	8.51348873402767	-3.69117	0.00209047100872491	0.336025215822643	-1.28314	GPBP1L1
lnc-PDE9A-1	-1.27848	2.21479781511521	-3.69087	0.002091769417424	0.336025215822643	-1.28364	lnc-PDE9A-1
LINC00857	0.801887339398436	2.99215422793919	3.69065452436054	0.00209271263447208	0.336025215822643	-1.284	LINC00857
KRT16P3	1.06057614241523	5.05945358195606	3.68921610147319	0.00209896969318623	0.336025215822643	-1.28639	KRT16P3
DLGAP4-AS1	0.96898472608073	5.99472030998958	3.6869479663557	0.00210887418491543	0.336025215822643	-1.29016	DLGAP4-AS1
AQP7P1	-1.41606	2.31053574263982	-3.67902	0.00214385434898154	0.336025215822643	-1.30333	AQP7P1
lnc-DCUN1D1-6	-0.369466	1.06210411423699	-3.67684	0.00215357788490016	0.336025215822643	-1.30696	lnc-DCUN1D1-6
SPATA41	-0.812539	2.3124496431582	-3.67623	0.00215632552061981	0.336025215822643	-1.30798	SPATA41
lnc-ZNF30-1	1.00017285026107	8.71714940197233	3.67354667486311	0.00216836124930761	0.336025215822643	-1.31244	lnc-ZNF30-1
LINC00909	-0.594208	2.74461955186265	-3.67067	0.00218133489486237	0.336025215822643	-1.31722	LINC00909
SATB1-AS1	-0.737671	7.06486559748952	-3.66518	0.00220635680996485	0.336025215822643	-1.32636	SATB1-AS1
LINC01082	0.865830955438281	1.34430646397565	3.66216435583759	0.00222020887310632	0.336025215822643	-1.33137	LINC01082
lnc-ANKH-1	-0.526165	3.60341252743395	-3.66026	0.00222899699352024	0.336025215822643	-1.33454	lnc-ANKH-1
GPR125	-0.864035	2.93731535085274	-3.65908	0.00223447247932323	0.336025215822643	-1.3365	GPR125
ZNF793	-0.772358	5.80760742240671	-3.65846	0.00223734910809754	0.336025215822643	-1.33753	ZNF793
ZNF234	-0.389204	8.88131658955143	-3.65496	0.00225368180188795	0.336025215822643	-1.34336	ZNF234
CTNNB1	-0.241457	6.99216977558099	-3.65495	0.00225372567919552	0.336025215822643	-1.34338	CTNNB1
lnc-C14orf79-1	-0.808979	2.33899243313281	-3.6549	0.00225394538696694	0.336025215822643	-1.34346	lnc-C14orf79-1
PRKAA1	-0.35918	5.72304400540417	-3.65338	0.00226106953249048	0.336025215822643	-1.34598	PRKAA1
FRYL	-0.293895	8.91687019543392	-3.65172	0.00226889174081163	0.336025215822643	-1.34875	FRYL
SLC4A5	-0.648261	4.29428830286481	-3.64814	0.0022858261826979	0.336025215822643	-1.35471	SLC4A5
LOC101928865	-0.48769	4.39984081645475	-3.6479	0.00228693125851463	0.336025215822643	-1.3551	LOC101928865
FCGBP	-0.806353	7.57036613351673	-3.64642	0.00229400225747003	0.336025215822643	-1.35757	FCGBP
REP15	-0.750194	1.61356146199766	-3.64617	0.00229517512902702	0.336025215822643	-1.35798	REP15
GNRH1	-0.51518	5.73854063309245	-3.6434	0.00230842462950079	0.336025215822643	-1.3626	GNRH1
DND1	-0.375352	6.63531203534258	-3.64046	0.00232256688942771	0.336025215822643	-1.36749	DND1
lnc-ICOSLG-5	-0.849767	2.44370865112451	-3.6394	0.00232764475918782	0.336025215822643	-1.36925	lnc-ICOSLG-5
PLEKHO1	0.458926272537765	8.38541336681966	3.63854794206095	0.00233179089185858	0.336025215822643	-1.37067	PLEKHO1
PDK1	-0.532657	7.67839352831901	-3.6358	0.00234512408533952	0.336025215822643	-1.37524	PDK1
CSAG1	0.894862029173177	1.14218117926107	3.63442553121179	0.00235183776926019	0.336025215822643	-1.37754	CSAG1
lnc-CTIF-3	-0.904867	2.75854619601901	-3.63375	0.00235514407535646	0.336025215822643	-1.37866	lnc-CTIF-3
lnc-C6orf146-1	-0.717011	2.6012256095026	-3.62895	0.00237875282291895	0.336025215822643	-1.38666	lnc-C6orf146-1
lnc-ARRDC3-3	0.864472325795667	1.73919521780529	3.62865416251147	0.00238019433122834	0.336025215822643	-1.38715	lnc-ARRDC3-3
lnc-TSHZ2-3	1.2807065247168	2.90620167987272	3.62690329239925	0.00238886456194506	0.336025215822643	-1.39006	lnc-TSHZ2-3
CENPC	-0.47752	8.30354291896543	-3.62566	0.00239504333267412	0.336025215822643	-1.39213	CENPC
HSPB11	-0.540829	4.41899872151039	-3.62158	0.00241539552781847	0.336025215822643	-1.39892	HSPB11
DNASE2	0.499472700214063	5.78988014468984	3.62045117702275	0.00242108963699841	0.336025215822643	-1.40081	DNASE2
SYMPK	-0.411692	10.8789491533381	-3.61983	0.00242422412897865	0.336025215822643	-1.40185	SYMPK
LOC100507477	0.43079000741058	1.63373443063102	3.61979928627637	0.00242436966780725	0.336025215822643	-1.40189	LOC100507477
IPP	-0.698631	4.53629190139355	-3.61938	0.00242646762301275	0.336025215822643	-1.40259	IPP
ZNF44	-0.381823	5.53908606402332	-3.61707	0.00243814049109976	0.336025215822643	-1.40644	ZNF44
XLOC_l2_013330	-0.697121	3.82994829490072	-3.61225	0.0024626605980021	0.336025215822643	-1.41446	XLOC_l2_013330
CDNF	-1.15479	1.48130901696556	-3.61198	0.00246404238421175	0.336025215822643	-1.41491	CDNF
SNX15	0.379693429970184	4.86345915786582	3.61040615785034	0.0024721297461586	0.336025215822643	-1.41754	SNX15
DNAJC27	-0.364569	5.33511066605833	-3.61013	0.00247356028518119	0.336025215822643	-1.41801	DNAJC27
ZNF813	-0.943879	4.11952663877949	-3.60921	0.0024782973494488	0.336025215822643	-1.41954	ZNF813
lnc-DNAJC8-1	-0.612258	3.11421700682357	-3.60905	0.002479103788791	0.336025215822643	-1.4198	lnc-DNAJC8-1
SLC25A19	0.398405098678257	7.5367460275123	3.60835743995461	0.00248267134780167	0.336025215822643	-1.42096	SLC25A19
lnc-UHRF2-1	-0.559731	4.13450654876842	-3.60764	0.0024863959972431	0.336025215822643	-1.42216	lnc-UHRF2-1
TIMD4	-1.03433	4.41825874029128	-3.60428	0.00250378454149677	0.336025215822643	-1.42775	TIMD4
lnc-LINC00346-2	-0.439077	10.0211144239098	-3.60384	0.0025060942536224	0.336025215822643	-1.42849	lnc-LINC00346-2
PHOSPHO2	-0.738907	6.49071655560749	-3.60235	0.00251384534771532	0.336025215822643	-1.43097	PHOSPHO2
DNAJC5G	1.25813534499287	1.7432082416132	3.59951745660647	0.00252867655019187	0.336025215822643	-1.43569	DNAJC5G
XLOC_l2_006821	0.777612552188709	6.19037854095447	3.5944697848018	0.00255532815963768	0.336025215822643	-1.4441	XLOC_l2_006821
lnc-CATSPERB-1	-0.50338	4.04121051651196	-3.59218	0.00256751025829376	0.336025215822643	-1.44792	lnc-CATSPERB-1
ZFHX3	0.471036456654929	5.78404741027095	3.59205181066775	0.00256819460213827	0.336025215822643	-1.44813	ZFHX3
lnc-FAM46D-1	-0.744441	2.70071256373206	-3.59028	0.00257766397207488	0.336025215822643	-1.45108	lnc-FAM46D-1
TBC1D32	-0.854502	2.16169733569336	-3.58707	0.00259491191430828	0.336025215822643	-1.45644	TBC1D32
LYRM9	-0.491667	8.4436568741196	-3.58611	0.00260009472221824	0.336025215822643	-1.45804	LYRM9
SAA2	-0.529557	1.13914665437533	-3.58525	0.00260471447740401	0.336025215822643	-1.45946	SAA2
FAM86B3P	-0.353111	3.22395967052149	-3.5845	0.00260881867905147	0.336025215822643	-1.46073	FAM86B3P
XLOC_l2_003139	1.05041804482832	4.29832721336611	3.58245502335063	0.00261990428873068	0.336025215822643	-1.46413	XLOC_l2_003139
RAB11FIP2	-0.313859	6.28847170100435	-3.58157	0.0026247007687915	0.336025215822643	-1.4656	RAB11FIP2
lnc-ZNF841-1	-0.52747	5.72792478665671	-3.57836	0.00264230730638799	0.336025215822643	-1.47096	lnc-ZNF841-1
PIP4K2C	0.369702054925523	5.25864277311576	3.57648018542881	0.00265262383982366	0.336025215822643	-1.47409	PIP4K2C
lnc-C6orf118-1	0.96266070920587	2.16906484144174	3.5751888293756	0.00265974923506851	0.336025215822643	-1.47625	lnc-C6orf118-1
PTAR1	-0.529064	5.67532617272103	-3.57139	0.00268081881620094	0.336025215822643	-1.48258	PTAR1
lnc-NNT-1	-0.588854	5.56571682346133	-3.57135	0.00268102400117005	0.336025215822643	-1.48264	lnc-NNT-1
LAMC1	-0.801437	3.70118777319062	-3.57004	0.00268834251661723	0.336025215822643	-1.48483	LAMC1
PTCD2	-0.505622	1.11947906045215	-3.56926	0.0026926938430287	0.336025215822643	-1.48613	PTCD2
LOC728752	-1.1087	1.66226968744616	-3.56434	0.00272036591448481	0.336025215822643	-1.49434	LOC728752
SLC12A2	-0.621658	4.69778087065775	-3.56366	0.00272424115322938	0.336025215822643	-1.49548	SLC12A2
LINC00311	1.01733833782357	4.88885197864356	3.56349004152211	0.00272518047730812	0.336025215822643	-1.49576	LINC00311
CYTIP	-0.304707	11.1252220454408	-3.56187	0.00273435486747529	0.336025215822643	-1.49846	CYTIP
LOC642236	-0.362385	5.42168661714499	-3.56116	0.00273839573003679	0.336025215822643	-1.49964	LOC642236
FTHL17	0.615079436020823	10.7033050740026	3.56086507958931	0.00274008196678543	0.336025215822643	-1.50014	FTHL17
MYNN	-0.389286	4.54410316747181	-3.55999	0.00274504956147118	0.336025215822643	-1.50159	MYNN
XLOC_l2_001967	-0.297306	5.39201824818707	-3.54893	0.00280888213389988	0.339762971530359	-1.52005	XLOC_l2_001967
TCAIM	-0.474245	4.0534095879151	-3.54558	0.0028285010986627	0.339762971530359	-1.52564	TCAIM
lnc-C14orf102-1	-0.584333	1.35060779818841	-3.54509	0.00283134360411084	0.339762971530359	-1.52645	lnc-C14orf102-1
PYDC1	0.533128815809894	6.40072560385768	3.5448496532128	0.00283278320462595	0.339762971530359	-1.52686	PYDC1
KLF5	0.5381323357125	3.57088013005221	3.54351087283411	0.00284067316349466	0.339762971530359	-1.52909	KLF5
LOC101929577	-0.946011	1.39255794307768	-3.5432	0.00284250366220875	0.339762971530359	-1.52961	LOC101929577
ZNF226	-0.564054	7.98029853084676	-3.54287	0.00284448142445752	0.339762971530359	-1.53017	ZNF226
THEM4	-0.669455	5.94380916827518	-3.53992	0.00286192895521382	0.339806569481248	-1.53508	THEM4
lnc-C5orf42-2	-0.729225	4.49036628377435	-3.53889	0.00286805281725801	0.339806569481248	-1.5368	lnc-C5orf42-2
MED23	-0.296001	4.88931981532471	-3.53783	0.00287437770244857	0.339806569481248	-1.53857	MED23
lnc-CPEB2-5	0.487106388051435	5.19000155884017	3.5337120765233	0.00289909492790104	0.340597147158566	-1.54545	lnc-CPEB2-5
FOLR2	0.527420651248957	5.58791044422578	3.52828482416344	0.00293196880636003	0.340597147158566	-1.55451	FOLR2
IGFL1	-0.767144	1.33572512153237	-3.52664	0.00294202061182013	0.340597147158566	-1.55726	IGFL1
lnc-C5orf63-3	1.02012166389974	7.57003414047721	3.5265024710366	0.00294284600455763	0.340597147158566	-1.55748	lnc-C5orf63-3
WBSCR17	1.0930410333655	2.14831310720723	3.52474384047546	0.00295361799984606	0.340597147158566	-1.56042	WBSCR17
PHF6	-0.398526	5.92036054091878	-3.52464	0.0029542825170721	0.340597147158566	-1.5606	PHF6
CEP290	-0.736699	6.22456152737656	-3.52423	0.00295675942510261	0.340597147158566	-1.56127	CEP290
AGAP11	-0.381647	3.94230687491066	-3.52347	0.0029614405491608	0.340597147158566	-1.56255	AGAP11
STK17A	-0.596939	6.00985451111263	-3.51893	0.00298952507836548	0.340597147158566	-1.57013	STK17A
IPO8	-0.277209	7.78968179312526	-3.51822	0.00299392735377996	0.340597147158566	-1.57131	IPO8
LOC100130744	-0.383163	4.9676898031024	-3.51786	0.00299619233999866	0.340597147158566	-1.57192	LOC100130744
TMIGD2	-0.760513	9.13955393543359	-3.51733	0.00299946502712063	0.340597147158566	-1.5728	TMIGD2
ZNF430	-0.387765	4.70052693177415	-3.51481	0.00301519685575502	0.340736089499918	-1.577	ZNF430
SNORA71C	0.71869206065521	5.55165058887175	3.51397741340639	0.00302042999382893	0.340736089499918	-1.5784	SNORA71C
lnc-GDF10-2	0.707389104598046	4.23837986754512	3.50172049957959	0.00309833300372616	0.341215099491539	-1.59887	lnc-GDF10-2
COG6	-0.224697	4.33764187186966	-3.50167	0.0030986397793393	0.341215099491539	-1.59895	COG6
lnc-MYOM2-1	1.75026740026914	3.16237668765059	3.50020411825481	0.00310810948464559	0.341215099491539	-1.6014	lnc-MYOM2-1
lnc-KCNC2-4	1.92749975144596	1.88763682434147	3.49435854515249	0.003146086749909	0.341215099491539	-1.61116	lnc-KCNC2-4
PRRG4	1.05565127564128	5.21040069843327	3.49412824070324	0.003147592441519	0.341215099491539	-1.61155	PRRG4
lnc-DCAF4L2-2	-0.522827	1.66543108416673	-3.49199	0.00316157355034563	0.341215099491539	-1.61511	lnc-DCAF4L2-2
lnc-ATF7IP2-1	0.608649467072266	3.93551306235163	3.49119123844007	0.00316685734030549	0.341215099491539	-1.61645	lnc-ATF7IP2-1
CDC42BPG	-0.645449	0.979234903944987	-3.48958	0.0031774521215021	0.341215099491539	-1.61914	CDC42BPG
ZNF740	-0.485689	5.27192418181875	-3.48755	0.00319090995158459	0.341215099491539	-1.62254	ZNF740
GPIHBP1	0.688294444574816	3.58880202421036	3.48656327909729	0.00319745326520474	0.341215099491539	-1.62418	GPIHBP1
lnc-METAP1-2	0.854756024014975	3.78794260965671	3.48599150061294	0.00320125379605461	0.341215099491539	-1.62514	lnc-METAP1-2
lnc-SLC30A7-2	-1.28692	2.84143246856712	-3.48454	0.00321090162019298	0.341215099491539	-1.62756	lnc-SLC30A7-2
ZNF287	-1.24148	2.69058104284137	-3.48385	0.0032155482513395	0.341215099491539	-1.62872	ZNF287
LINC01271	-0.712656	1.20080952315573	-3.48222	0.00322640767909993	0.341215099491539	-1.63143	LINC01271
lnc-PIGM-1	-0.44324	6.88688572124967	-3.48058	0.00323744531793555	0.341215099491539	-1.63418	lnc-PIGM-1
OR2T27	-1.01508	1.95357713777747	-3.47937	0.00324556433788899	0.341215099491539	-1.63619	OR2T27
SIRT5	-0.535816	5.22824249732626	-3.47847	0.00325165436290295	0.341215099491539	-1.6377	SIRT5
FAAHP1	0.65787348801901	4.18500650600807	3.4751488092056	0.0032741839961416	0.341215099491539	-1.64326	FAAHP1
ZBED6CL	-0.575219	7.83627158715234	-3.47514	0.00327423877414722	0.341215099491539	-1.64327	ZBED6CL
lnc-GPR144-2	0.934056999898696	4.87207707844753	3.46938451899268	0.00331362910564866	0.341215099491539	-1.65289	lnc-GPR144-2
lnc-PPP2R2D-3	0.810558914355471	4.14683258020052	3.46768116162737	0.00332537578628372	0.341215099491539	-1.65573	lnc-PPP2R2D-3
lnc-MRPS22-1	-0.733073	3.72574168162865	-3.46736	0.00332756585461807	0.341215099491539	-1.65626	lnc-MRPS22-1
RORA-AS2	0.834527006030596	4.23147424035254	3.46692885593847	0.00333057706112529	0.341215099491539	-1.65699	RORA-AS2
SPRY1	-0.832267	4.15538006710169	-3.46635	0.003334608783255	0.341215099491539	-1.65796	SPRY1
RN7SK	-0.46569	12.7990132312083	-3.46545	0.00334080044207217	0.341215099491539	-1.65946	RN7SK
LOC102724646	0.778696093951826	5.85934176689648	3.46352037147749	0.00335424453449638	0.341215099491539	-1.66269	LOC102724646
VAV3-AS1	-0.591478	3.84932881921003	-3.4633	0.00335576147740329	0.341215099491539	-1.66305	VAV3-AS1
UGCG	-0.575482	7.50855347859212	-3.46079	0.00337335832685688	0.341215099491539	-1.66726	UGCG
LINC01424	-0.358557	0.99986110220306	-3.46068	0.0033740754642244	0.341215099491539	-1.66743	LINC01424
lnc-TSR1-1	-0.384046	2.9392436113425	-3.46033	0.00337654864561062	0.341215099491539	-1.66802	lnc-TSR1-1
HMGCLL1	0.921037411588542	2.08056543067513	3.45955210292714	0.00338201061308696	0.341215099491539	-1.66932	HMGCLL1
GPR78	0.996874327199869	5.83947206956244	3.45934	0.00338350333741283	0.341215099491539	-1.66967	GPR78
TMSB15B	-0.927073	4.34940051156686	-3.45872	0.00338786478783989	0.341215099491539	-1.67071	TMSB15B
PPP6R3	-0.385814	10.7866441371527	-3.45786	0.00339394285136296	0.341215099491539	-1.67215	PPP6R3
RPRD1B	-0.250504	7.82049271317792	-3.45739	0.0033972004076121	0.341215099491539	-1.67292	RPRD1B
NDUFAF7	-0.416861	7.70198248148438	-3.45159	0.00343843779840626	0.341215099491539	-1.68263	NDUFAF7
WDR87	0.327470146342122	1.06431189031038	3.44984006418258	0.00345093779770918	0.341215099491539	-1.68555	WDR87
lnc-SERTAD2-4	1.5930223385414	2.74651682027292	3.44853135671413	0.00346033237984176	0.341215099491539	-1.68774	lnc-SERTAD2-4
CNOT11	-0.186328	7.47725357258372	-3.44809	0.00346351255545192	0.341215099491539	-1.68848	CNOT11
NAPB	-0.44089	7.3416878907487	-3.4477	0.0034663339739874	0.341215099491539	-1.68913	NAPB
LOC286437	-0.349745	9.55664924435677	-3.4469	0.00347209491536563	0.341215099491539	-1.69047	LOC286437
TFCP2L1	-1.39367	2.07981972945755	-3.44639	0.00347579393224806	0.341215099491539	-1.69133	TFCP2L1
LRCH1	-0.381825	4.01944833997159	-3.44594	0.00347901174673172	0.341215099491539	-1.69207	LRCH1
lnc-FAM174B-5	0.70751428559362	1.53443114690006	3.44458662576197	0.00348880439523566	0.341215099491539	-1.69433	lnc-FAM174B-5
lnc-EPS8L2-1	-0.972878	1.42265607714997	-3.44099	0.00351494956236916	0.341215099491539	-1.70034	lnc-EPS8L2-1
LINC00526	-0.895778	3.76644272366335	-3.43882	0.00353085311314801	0.341215099491539	-1.70397	LINC00526
LAMB2P1	-0.461835	6.53880082713346	-3.43636	0.00354894015255948	0.341215099491539	-1.70808	LAMB2P1
GCC2	-0.40656	7.69329669900681	-3.43631	0.00354929370821667	0.341215099491539	-1.70816	GCC2
lnc-CPT2-6	0.708117426915978	2.74712238567231	3.43462187540592	0.00356177265104448	0.341215099491539	-1.71099	lnc-CPT2-6
KLHL36	-0.297486	5.37889688942174	-3.4337	0.0035686208793049	0.341215099491539	-1.71253	KLHL36
DCP1A	-0.236726	7.61272590252278	-3.43311	0.00357297144387867	0.341215099491539	-1.71352	DCP1A
lnc-SPATA9-1	-0.675587	1.73978828810839	-3.43145	0.00358533306183105	0.341215099491539	-1.7163	lnc-SPATA9-1
BCAS4	-0.32909	5.55007572109564	-3.4296	0.00359908801182905	0.341215099491539	-1.71938	BCAS4
lnc-C20orf96-3	1.26727844328021	3.82427698540638	3.42844682510518	0.00360775227677793	0.341215099491539	-1.72131	lnc-C20orf96-3
XLOC_l2_009328	0.759526806527344	3.38998882288737	3.42670359735163	0.00362083922437066	0.341215099491539	-1.72423	XLOC_l2_009328
MVB12A	0.380423047327716	5.47517789690099	3.42492282744713	0.00363425689456457	0.341215099491539	-1.7272	MVB12A
SAMHD1	0.933472917139843	6.91590215995716	3.42490137501493	0.00363441883532833	0.341215099491539	-1.72724	SAMHD1
NPM3	-0.676652	7.13112194027254	-3.424	0.00364122303168281	0.341215099491539	-1.72875	NPM3
TRIM41	-0.38779	7.0512146846556	-3.4236	0.0036442928455759	0.341215099491539	-1.72942	TRIM41
ACN9	-0.370661	7.63849605776654	-3.42119	0.0036625769515874	0.341215099491539	-1.73345	ACN9
XLOC_l2_002790	-0.446889	3.91312838599614	-3.41967	0.00367408894391912	0.341215099491539	-1.73598	XLOC_l2_002790
RBM12B	-0.24472	5.80560505090332	-3.41732	0.00369208624373403	0.341215099491539	-1.73991	RBM12B
lnc-ENPP1-2	-0.368145	2.8682099405541	-3.41657	0.00369785322021768	0.341215099491539	-1.74117	lnc-ENPP1-2
KCNG1	-0.958759	4.80286859400723	-3.4162	0.00370073002256235	0.341215099491539	-1.74179	KCNG1
ZNF528-AS1	-0.370745	7.81470159800879	-3.41453	0.00371354565701001	0.341215099491539	-1.74458	ZNF528-AS1
ALOXE3	1.65699083915182	3.43261947446133	3.41392079372515	0.00371826088357154	0.341215099491539	-1.7456	ALOXE3
CLEC4G	0.821040035876022	4.57659688611444	3.41333327569198	0.00372280081941673	0.341215099491539	-1.74658	CLEC4G
SLC15A3	0.483385291826828	9.52403749799284	3.41175389314995	0.00373503261267209	0.341215099491539	-1.74922	SLC15A3
LOC642648	0.941596668124478	4.20184503579336	3.41169781556045	0.00373546765061046	0.341215099491539	-1.74932	LOC642648
lnc-C15orf41-3	1.71152243842943	1.65680000238073	3.40976984739407	0.00375045517102375	0.341215099491539	-1.75254	lnc-C15orf41-3
XLOC_l2_008086	1.24097947312162	1.76443950547552	3.40969897599279	0.00375100724735889	0.341215099491539	-1.75266	XLOC_l2_008086
KIAA0586	-0.368343	8.39541319383464	-3.40761	0.00376735339866368	0.341215099491539	-1.75616	KIAA0586
ZNF429	-0.447437	10.1178813475973	-3.40713	0.00377104254954437	0.341215099491539	-1.75695	ZNF429
ATG2B	-0.488846	7.55151512556693	-3.40635	0.00377721302555406	0.341215099491539	-1.75826	ATG2B
lnc-CNOT1-1	1.23565804996549	1.49628371557064	3.40569759725618	0.00378230904808834	0.341215099491539	-1.75935	lnc-CNOT1-1
SLC35D2	0.318818580192242	4.63646606081487	3.40559320678497	0.00378312914381572	0.341215099491539	-1.75952	SLC35D2
LOC100505716	-1.17646	2.33588047611296	-3.40458	0.00379108067022334	0.341215099491539	-1.76121	LOC100505716
ESR2	-0.523514	1.0234328038986	-3.40051	0.00382326658113979	0.341215099491539	-1.76802	ESR2
RPRD2	-0.377074	6.49641997719726	-3.40003	0.00382712849187382	0.341215099491539	-1.76883	RPRD2
ALDH1A1	0.583058866944009	5.81693695413125	3.39693598315191	0.00385176091348876	0.341215099491539	-1.774	ALDH1A1
HYAL3	0.551032422453776	4.3615766848317	3.39613282070694	0.00385819067238602	0.341215099491539	-1.77534	HYAL3
LOC102724438	1.05729792003307	4.65820301638307	3.39511832461325	0.00386632755865516	0.341215099491539	-1.77704	LOC102724438
lnc-RIMS3-2	-0.478781	3.71490168211302	-3.39115	0.0038983254250753	0.341215099491539	-1.78368	lnc-RIMS3-2
C1QTNF6	-0.650266	5.34569250929362	-3.39073	0.00390171308920279	0.341215099491539	-1.78438	C1QTNF6
FAM214A	-0.538927	8.84896619026042	-3.3907	0.00390195561570578	0.341215099491539	-1.78443	FAM214A
STAB1	0.615342785907553	7.01962397116927	3.39033623153121	0.00390491369775215	0.341215099491539	-1.78504	STAB1
ELOF1	0.493648517208984	7.11116403062077	3.39024454579782	0.00390565723433266	0.341215099491539	-1.78519	ELOF1
OR2T1	-0.460433	1.07395960286361	-3.38866	0.00391853441824394	0.341215099491539	-1.78784	OR2T1
ZNF843	1.19706154297997	5.48864271721236	3.38731061950726	0.00392952486096767	0.341215099491539	-1.7901	ZNF843
C5orf24	-0.31652	6.98858583465593	-3.38718	0.00393055451019225	0.341215099491539	-1.79031	C5orf24
ZMYND15	0.66099910136133	5.99560184464681	3.38650241302701	0.00393612513912899	0.341215099491539	-1.79145	ZMYND15
lnc-HIST4H4-1	-0.515992	5.37646855163724	-3.38555	0.0039439089180612	0.341215099491539	-1.79304	lnc-HIST4H4-1
LOC729683	-0.36147	8.81364560722389	-3.38555	0.00394394046051924	0.341215099491539	-1.79304	LOC729683
lnc-SLC23A1-1	-0.615521	3.06805325975644	-3.38427	0.00395438541773612	0.341222318228059	-1.79517	lnc-SLC23A1-1
TSPYL4	-0.472047	7.51619289912181	-3.38313	0.003963793441757	0.341222318228059	-1.79709	TSPYL4
CDKN2AIP	-0.430089	7.73139160700625	-3.38161	0.00397632163823345	0.34144931082542	-1.79963	CDKN2AIP
KDM4A	-0.235219	7.50131432135221	-3.38005	0.00398925534972377	0.341474840849333	-1.80225	KDM4A
ZNF721	-0.633284	8.27657257231901	-3.37741	0.00401115586309264	0.341474840849333	-1.80666	ZNF721
PWRN2	1.05806225441862	7.35218878955892	3.37549623503872	0.00402711440112487	0.341474840849333	-1.80985	PWRN2
RBM15	-0.477669	5.42288961674009	-3.37355	0.00404346073136455	0.341474840849333	-1.81312	RBM15
SLC10A7	-0.48776	2.63930416837142	-3.36985	0.00407458350874676	0.341474840849333	-1.81929	SLC10A7
ZNF677	-0.717652	1.62565932598593	-3.36947	0.00407780630260093	0.341474840849333	-1.81993	ZNF677
TIMP1	0.560660117218749	8.9497744470013	3.36924205929903	0.00407974820811714	0.341474840849333	-1.82031	TIMP1
SNX1	-0.490571	9.0057459579847	-3.3684	0.00408684611632792	0.341474840849333	-1.82171	SNX1
XLOC_l2_011011	-0.814756	3.97629473685918	-3.36727	0.00409648832319312	0.341474840849333	-1.82361	XLOC_l2_011011
lnc-FMOD-2	1.00684540998381	7.2518325811768	3.36661739216467	0.0041020402886427	0.341474840849333	-1.8247	lnc-FMOD-2
PIBF1	-0.578047	5.16901049581637	-3.3658	0.00410899022366706	0.341474840849333	-1.82607	PIBF1
SLC35G1	-0.7616	1.03946974374834	-3.36417	0.00412295612208666	0.341474840849333	-1.8288	SLC35G1
lnc-SLC1A7-1	1.08600761307178	2.8936079408885	3.36283781196911	0.00413435451059731	0.341474840849333	-1.83102	lnc-SLC1A7-1
TMEM164	0.632151150407676	7.25110557176504	3.36280958198184	0.00413459681867123	0.341474840849333	-1.83107	TMEM164
lnc-SLA2-1	-0.981495	1.80906461286348	-3.36276	0.00413502519176765	0.341474840849333	-1.83115	lnc-SLA2-1
HK1	0.331584162914064	8.72996550976563	3.36203728326196	0.00414123121867585	0.341474840849333	-1.83236	HK1
ZNF585B	-0.468173	4.50504262745383	-3.36107	0.00414958743436084	0.341474840849333	-1.83399	ZNF585B
lnc-UCK1-1	-0.523626	4.70081504296387	-3.36048	0.00415467651091309	0.341474840849333	-1.83497	lnc-UCK1-1
CRAMP1L	-0.55992	2.86211924123173	-3.35765	0.00417916204346939	0.342262757566965	-1.83971	CRAMP1L
PRPF40A	-0.256831	9.83654325062403	-3.35661	0.00418814377964382	0.342262757566965	-1.84144	PRPF40A
FKBP1B	0.905987079869792	6.75277748411263	3.35593715423824	0.00419400771873772	0.342262757566965	-1.84256	FKBP1B
lnc-LCE5A-1	0.519000727092446	4.66252681738138	3.35014818903773	0.00424471071664002	0.34505943096083	-1.85225	lnc-LCE5A-1
ANKRD10-IT1	-0.413692	7.60189322229564	-3.34974	0.00424826935568809	0.34505943096083	-1.85292	ANKRD10-IT1
ACER1	1.98073980820668	5.07447390736988	3.34671192784784	0.00427509528497277	0.346373913409057	-1.85799	ACER1
PMS1	-0.420909	4.70754617624466	-3.34565	0.00428452088718619	0.346373913409057	-1.85977	PMS1
lnc-STX8-2	-0.64557	3.81598615325547	-3.34359	0.00430289965460055	0.347046953450493	-1.86322	lnc-STX8-2
PPP1R37	-0.626297	1.40555044945247	-3.34239	0.00431365712483482	0.347097199898006	-1.86523	PPP1R37
FBXO46	-0.269195	8.60640431070801	-3.3397	0.00433777303324995	0.347097199898006	-1.86972	FBXO46
RMDN1	-0.441947	8.03973145657802	-3.33931	0.00434131672329505	0.347097199898006	-1.87038	RMDN1
ZNF492	-1.15822	2.70751084147754	-3.33904	0.0043437424784455	0.347097199898006	-1.87083	ZNF492
HSPB9	0.879726545630858	3.96992485596061	3.3345195127041	0.00438466020200948	0.348408831104934	-1.87839	HSPB9
KRTAP10-8	1.09510775599883	6.16245965009303	3.33410587844015	0.00438842580960149	0.348408831104934	-1.87908	KRTAP10-8
ARHGAP12	-0.64223	7.67160314780534	-3.33153	0.00441192129594265	0.348408831104934	-1.88338	ARHGAP12
DMTF1	-0.306099	7.89866795753027	-3.33083	0.0044184003283591	0.348408831104934	-1.88456	DMTF1
PQLC3	0.597836287037111	8.06345858313379	3.33062417514443	0.00442024990822059	0.348408831104934	-1.8849	PQLC3
ABCA13	1.95497602388411	2.55980678335286	3.3295058141389	0.00443052074714052	0.348408831104934	-1.88677	ABCA13
CCDC154	0.4944439075439	7.25404661331492	3.32937621548022	0.00443171249186108	0.348408831104934	-1.88699	CCDC154
ATP6V1E2	-0.43965	4.86602865673828	-3.32761	0.00444796079711589	0.348408831104934	-1.88994	ATP6V1E2
TBC1D27	1.19894082206055	1.62369180165462	3.32600604628105	0.00446281551674099	0.348408831104934	-1.89262	TBC1D27
lnc-AC012313	-0.801271	1.59076175066035	-3.32406	0.00448087191675065	0.348408831104934	-1.89588	lnc-AC012313
CDC42EP1	0.672818900008463	7.40704576066764	3.32032825696701	0.0045157066880296	0.348408831104934	-1.90212	CDC42EP1
CRABP2	0.486450184449478	3.56601456348503	3.31965177868121	0.004522049766806	0.348408831104934	-1.90325	CRABP2
LOC101927885	0.923760530865493	5.56760702324694	3.31761693075086	0.00454118316744175	0.348408831104934	-1.90665	LOC101927885
NCK2	-0.420533	10.430502677222	-3.31697	0.00454729288480768	0.348408831104934	-1.90774	NCK2
ZNF221	-0.77554	1.15494050016257	-3.31619	0.00455461049395117	0.348408831104934	-1.90903	ZNF221
ZNF735	-0.901052	1.92274525470215	-3.31596	0.00455683579356613	0.348408831104934	-1.90943	ZNF735
LOC646976	-1.16651	2.46479632441296	-3.31582	0.00455809969037012	0.348408831104934	-1.90965	LOC646976
SNORA65	-0.893768	3.32396525694668	-3.31569	0.00455941505645053	0.348408831104934	-1.90988	SNORA65
LINC01578	-0.501882	5.90311013464453	-3.31506	0.00456530784846955	0.348408831104934	-1.91092	LINC01578
ZNF814	-0.408797	6.03846444502399	-3.31483	0.00456750760956224	0.348408831104934	-1.91131	ZNF814
lnc-NINJ2-2	-1.10681	1.87328548714388	-3.31358	0.00457936093783166	0.348408831104934	-1.9134	lnc-NINJ2-2
LOC100507389	0.580653608181528	1.42774482757681	3.31328311606881	0.0045822018922839	0.348408831104934	-1.9139	LOC100507389
MKRN2	-0.395281	6.49009161849919	-3.30904	0.00462270848790543	0.34976106743544	-1.921	MKRN2
ZFP69B	-0.480975	4.31291454470671	-3.30815	0.00463126676268967	0.34976106743544	-1.92249	ZFP69B
RUFY1	0.245785153459638	8.62005676129297	3.30811600131422	0.00463158883390979	0.34976106743544	-1.92254	RUFY1
CNTNAP2	-1.34623	2.01972577325208	-3.30413	0.00467006921072028	0.34976106743544	-1.92921	CNTNAP2
KRR1	-0.474727	4.55475369188697	-3.30344	0.004676693613141	0.34976106743544	-1.93036	KRR1
PDCD6IP	-0.244115	6.61263888206563	-3.30333	0.00467785001447256	0.34976106743544	-1.93056	PDCD6IP
PMEL	1.22896870086213	1.41467203548966	3.30260369834453	0.00468485790589605	0.34976106743544	-1.93176	PMEL
LOC101927322	-0.783067	3.51013623540788	-3.30234	0.00468745014534128	0.34976106743544	-1.93221	LOC101927322
C19orf18	-0.915809	2.82583999561748	-3.30195	0.00469117538304196	0.34976106743544	-1.93285	C19orf18
ABCB4	-0.896001	5.18236907217565	-3.3005	0.00470532297305674	0.349930936760113	-1.93528	ABCB4
TRAK1	-0.22943	6.09435252321244	-3.29964	0.00471372785612551	0.349930936760113	-1.93671	TRAK1
CELF5	0.304994577819531	1.91216502666536	3.29849	0.0047249645689315	0.350012396822995	-1.93863	CELF5
TTC30B	-0.64422	4.54541612239638	-3.29664	0.00474313661104961	0.350606158058742	-1.94173	TTC30B
ZNF346	-0.23223	7.37475475263053	-3.29249	0.00478417836665528	0.351616920901892	-1.94867	ZNF346
lnc-PCF11-1	-0.667305	4.7983641352873	-3.29153	0.00479367063131373	0.351616920901892	-1.95027	lnc-PCF11-1
LOC101927588	-0.507612	1.15099718580636	-3.29151	0.00479393076584459	0.351616920901892	-1.95032	LOC101927588
RANBP3	-0.235506	7.45738203235807	-3.29114	0.00479755416410171	0.351616920901892	-1.95093	RANBP3
LOC641746	-0.391503	6.35245813141829	-3.28936	0.00481538520803782	0.351670287730985	-1.95392	LOC641746
lnc-C12orf48-1	-0.797953	2.11077707306172	-3.28592	0.00484981989546678	0.351670287730985	-1.95966	lnc-C12orf48-1
lnc-SMC1B-1	1.66103023566666	4.07883721061393	3.28560356139424	0.00485300178720406	0.351670287730985	-1.96019	lnc-SMC1B-1
XYLB	-0.797414	1.54915738669748	-3.28547	0.00485430705651647	0.351670287730985	-1.96041	XYLB
FOCAD-AS1	-0.7983	3.58942586250195	-3.28528	0.00485630076861817	0.351670287730985	-1.96074	FOCAD-AS1
lnc-SLC44A5-4	1.39932818328581	7.01901538791764	3.28459732508908	0.0048631398512473	0.351670287730985	-1.96187	lnc-SLC44A5-4
lnc-SUCLA2-4	1.23281991109848	3.00010121858231	3.28395777693702	0.00486959436661097	0.351670287730985	-1.96294	lnc-SUCLA2-4
POLI	-0.618515	5.86535065571024	-3.28251	0.00488420707465284	0.351769714396468	-1.96536	POLI
RHOBTB2	-0.398728	5.71671417510905	-3.28181	0.00489135176449318	0.351769714396468	-1.96654	RHOBTB2
HIVEP2	-0.554113	8.73985398749642	-3.27865	0.00492352902578427	0.352716356286457	-1.97182	HIVEP2
RAB30-AS1	-0.594709	5.36793763949746	-3.27742	0.00493608684612455	0.352716356286457	-1.97388	RAB30-AS1
KCNMB3	-0.700633	2.24066295747526	-3.27734	0.00493683581209387	0.352716356286457	-1.974	KCNMB3
lnc-CMTM3-1	-0.500362	2.61136851714954	-3.27288	0.00498270295865065	0.352716356286457	-1.98146	lnc-CMTM3-1
ARHGEF9-IT1	1.57031723887105	3.6005015899587	3.27265794478149	0.00498504751482238	0.352716356286457	-1.98184	ARHGEF9-IT1
SNORD83A	0.487636866499349	3.51836257693066	3.2708460680031	0.00500381079748892	0.352716356286457	-1.98487	SNORD83A
RUSC1	0.26813267500755	5.79850773435664	3.27054283316899	0.00500695784586401	0.352716356286457	-1.98537	RUSC1
ZFP30	-0.747116	6.22210449544616	-3.26984	0.00501424255666847	0.352716356286457	-1.98655	ZFP30
NIPAL1	1.01048772289139	2.68808013936095	3.26918297945237	0.00502109490871458	0.352716356286457	-1.98765	NIPAL1
XLOC_l2_004315	0.631082073979165	4.33573131255091	3.26839057054128	0.00502935105060109	0.352716356286457	-1.98897	XLOC_l2_004315
FAM216A	-0.626486	7.23837200284329	-3.26758	0.00503778166999062	0.352716356286457	-1.99032	FAM216A
PDHA1	-0.507087	5.56225386103711	-3.26745	0.00503914728102134	0.352716356286457	-1.99054	PDHA1
LOC100288842	-0.658715	1.60586434278027	-3.26637	0.00505045263355742	0.352716356286457	-1.99235	LOC100288842
LOC101928714	-0.994138	1.90720555706055	-3.26621	0.00505213839283988	0.352716356286457	-1.99262	LOC101928714
ANAPC2	-0.478942	3.48752854711055	-3.26566	0.00505788664278931	0.352716356286457	-1.99353	ANAPC2
AKAP9	-0.372087	5.92756714112858	-3.2647	0.00506799863030367	0.352716356286457	-1.99515	AKAP9
LOC102724420	-0.981711	2.41574179945542	-3.25969	0.00512091214539031	0.355681865712019	-2.00352	LOC102724420
C8orf44	-0.354229	6.56612415506217	-3.25744	0.00514487934884389	0.355726881184543	-2.00729	C8orf44
lnc-ACOT9-2	-1.28162	3.00416998735659	-3.25651	0.00515477453863565	0.355726881184543	-2.00884	lnc-ACOT9-2
lnc-MED7-1	-0.26339	6.60339442676562	-3.2539	0.00518275370963985	0.355726881184543	-2.0132	lnc-MED7-1
SH3GL3	-0.934532	1.72715407631745	-3.25372	0.00518461962490023	0.355726881184543	-2.01349	SH3GL3
CFL2	-0.775453	3.42152484397163	-3.25135	0.00521014392410946	0.355726881184543	-2.01745	CFL2
lnc-GTDC1-6	1.72246152125169	6.17889181667793	3.25065559031424	0.0052176947612891	0.355726881184543	-2.01862	lnc-GTDC1-6
SPAG8	1.21746269116555	4.64017953936059	3.24914486946956	0.00523405790506032	0.355726881184543	-2.02115	SPAG8
TSPAN13	-0.982346	4.54005448685201	-3.24903	0.00523531548327829	0.355726881184543	-2.02134	TSPAN13
KIAA0355	-0.410526	8.40603215785606	-3.24896	0.00523611712930418	0.355726881184543	-2.02146	KIAA0355
lnc-FAIM3-2	-1.14446	3.61465450858333	-3.24874	0.00523841459348544	0.355726881184543	-2.02182	lnc-FAIM3-2
lnc-DPP6-2	2.10736488965078	3.21570144661992	3.24866028675868	0.00523931735229555	0.355726881184543	-2.02196	lnc-DPP6-2
CCL28	-0.495842	5.26471358716309	-3.24678	0.00525980270305022	0.355726881184543	-2.0251	CCL28
ZNF737	-0.628738	3.30217226317611	-3.24599	0.0052683622928966	0.355726881184543	-2.02642	ZNF737
lnc-HERPUD2-4	-0.379823	0.932123186623047	-3.244	0.00529017045543029	0.355726881184543	-2.02975	lnc-HERPUD2-4
EML5	-0.898636	1.81033505034317	-3.24261	0.00530537779114371	0.355726881184543	-2.03206	EML5
lnc-TMBIM6-1	0.858330823321392	1.72952000607029	3.24193032155924	0.00531290506061132	0.355726881184543	-2.03321	lnc-TMBIM6-1
SCN9A	-0.583283	1.65099604066276	-3.24092	0.0053240441890916	0.355726881184543	-2.0349	SCN9A
WDR35	-0.684878	5.2522551508138	-3.24002	0.00533397077509189	0.355726881184543	-2.0364	WDR35
lnc-FAM70A-1	-0.197461	9.53693421186536	-3.23996	0.00533459358303739	0.355726881184543	-2.03649	lnc-FAM70A-1
NTN5	-0.786423	4.00773433321315	-3.23861	0.00534954625388933	0.355726881184543	-2.03875	NTN5
FAH	0.621892476638131	6.17814300051297	3.23809773370129	0.00535526846816679	0.355726881184543	-2.03961	FAH
ERAP1	-0.386126	5.33914121192813	-3.23624	0.00537591109550283	0.355726881184543	-2.04272	ERAP1
PF4V1	1.04931637565429	6.79422402693587	3.23563487496049	0.0053826680114632	0.355726881184543	-2.04373	PF4V1
OGT	-0.554744	11.3129984938753	-3.2354	0.00538524284311969	0.355726881184543	-2.04411	OGT
LOC101928075	-0.876586	2.52613398559472	-3.23534	0.00538594934699704	0.355726881184543	-2.04422	LOC101928075
S100PBP	-0.376433	7.28874196652181	-3.23314	0.00541062104012003	0.355726881184543	-2.04791	S100PBP
C1orf112	-0.394447	5.85678398241663	-3.23218	0.00542138352472763	0.355726881184543	-2.04951	C1orf112
TMC3-AS1	0.830643967636979	3.33470850718099	3.23067108001609	0.0054383132739893	0.355726881184543	-2.05202	TMC3-AS1
lnc-RNASE13-1	1.23806151278515	1.94932363262305	3.22943935311252	0.00545220918818425	0.355726881184543	-2.05408	lnc-RNASE13-1
lnc-CLVS1-1	-1.04734	5.06161693806033	-3.22907	0.00545641946879829	0.355726881184543	-2.05471	lnc-CLVS1-1
lnc-SAMD11-2	2.42677480742356	7.30842979766556	3.22875518251686	0.00545994294361442	0.355726881184543	-2.05523	lnc-SAMD11-2
C11orf87	1.17113017524336	4.07418530884577	3.22813283117842	0.00546698733690778	0.355726881184543	-2.05627	C11orf87
COLGALT1	0.353188525946409	5.59984866387659	3.22798268357707	0.00546868820412447	0.355726881184543	-2.05652	COLGALT1
ACR	0.752943710637892	2.58040189664863	3.22681929117362	0.00548188484406426	0.355726881184543	-2.05846	ACR
ZIK1	-0.500163	4.64477540612012	-3.22679	0.00548223351072354	0.355726881184543	-2.05851	ZIK1
lnc-EFCAB2-1	0.78292332268737	3.45474878570905	3.22558151884892	0.0054959598087212	0.355948466410987	-2.06053	lnc-EFCAB2-1
LHFPL5	1.11199836358398	5.80314483781256	3.22230429059719	0.00553339883252397	0.35770211179537	-2.06601	LHFPL5
KIF20A	-1.13335	1.26531867647982	-3.221	0.00554842070082846	0.358002771201119	-2.06819	KIF20A
DZIP3	-0.641581	5.24355852853991	-3.21774	0.00558598291099867	0.359248970268111	-2.07364	DZIP3
MTRF1	-0.381448	5.59659922947765	-3.2161	0.00560499809723592	0.359248970268111	-2.07638	MTRF1
TSPAN3	-0.713241	5.26722895370631	-3.21125	0.00566153120465998	0.359248970268111	-2.08447	TSPAN3
ZNF417	-0.343055	6.16700236628187	-3.20895	0.00568853953837571	0.359248970268111	-2.08831	ZNF417
lnc-KLHL35-1	0.89918574974707	3.80612719732764	3.20855661163977	0.00569322185462565	0.359248970268111	-2.08898	lnc-KLHL35-1
lnc-KCMF1-1	-0.821124	2.71369318276087	-3.20763	0.00570412441332913	0.359248970268111	-2.09052	lnc-KCMF1-1
EML4	-0.360408	11.0942816400658	-3.20699	0.00571177732074136	0.359248970268111	-2.0916	EML4
ZNF385A	0.561766082191408	9.23159843538867	3.20682739662667	0.0057136454249313	0.359248970268111	-2.09187	ZNF385A
LEMD3	-0.331724	7.92109186763718	-3.20445	0.00574181729272797	0.359248970268111	-2.09583	LEMD3
MSI2	0.543904018589972	6.56554250330006	3.20436834555568	0.00574281388069313	0.359248970268111	-2.09597	MSI2
LHB	2.00377300629076	7.65249775301907	3.20388203308006	0.00574859977989167	0.359248970268111	-2.09679	LHB
FCER2	-1.13966	3.19848729535921	-3.20289	0.0057604163885276	0.359248970268111	-2.09844	FCER2
TMEM14A	0.436321173990233	6.22302599570801	3.20271969334865	0.00576245207788684	0.359248970268111	-2.09873	TMEM14A
TBC1D10A	-0.409021	8.35317351488183	-3.19836	0.00581474656315234	0.359248970268111	-2.10602	TBC1D10A
lnc-SERAC1-2	0.726104126701377	4.53385628510329	3.19666102065423	0.00583519316724171	0.359248970268111	-2.10885	lnc-SERAC1-2
TMEM151A	0.552649980083921	3.49954751522594	3.19647655317272	0.00583742208979551	0.359248970268111	-2.10916	TMEM151A
ZNF350	-0.361276	7.97990561139746	-3.19624	0.0058403219229108	0.359248970268111	-2.10956	ZNF350
LOC101926980	-0.337901	6.00122270077804	-3.19526	0.00585209308668299	0.359248970268111	-2.11118	LOC101926980
lnc-TIFA-1	-0.667537	1.23436783482045	-3.19315	0.00587776531913799	0.359248970268111	-2.11471	lnc-TIFA-1
lnc-CLEC18B-2	-0.790318	4.8122452542782	-3.1931	0.00587833948379676	0.359248970268111	-2.11479	lnc-CLEC18B-2
SPIN4	-0.617713	3.20651833793848	-3.19217	0.00588975734980392	0.359248970268111	-2.11636	SPIN4
NOP14-AS1	-0.402485	3.82523526546696	-3.19111	0.0059026214972839	0.359248970268111	-2.11812	NOP14-AS1
ZNF433	-0.908123	2.64696415284206	-3.19099	0.00590408294670801	0.359248970268111	-2.11832	ZNF433
TBC1D10C	-0.512743	12.5128012504219	-3.19081	0.0059063248287098	0.359248970268111	-2.11863	TBC1D10C
ZNF718	-0.377682	4.71084036185737	-3.19028	0.00591274154498818	0.359248970268111	-2.1195	ZNF718
ZNF486	-0.638112	5.24739258867025	-3.18964	0.00592061594478262	0.359248970268111	-2.12058	ZNF486
MTFR2	-0.458757	4.42274385846263	-3.18955	0.00592175966887233	0.359248970268111	-2.12073	MTFR2
RP9P	-0.402977	3.90429792136508	-3.18804	0.00594032247232287	0.359248970268111	-2.12326	RP9P
H2AFY2	-0.589892	3.53251922441482	-3.18782	0.00594302158555454	0.359248970268111	-2.12362	H2AFY2
lnc-BPHL-1	1.96578772993503	8.06383020797572	3.18688268532625	0.00595451261394386	0.359248970268111	-2.12518	lnc-BPHL-1
ZNF570	-0.601943	3.4617698075131	-3.18508	0.00597680848723485	0.359248970268111	-2.1282	ZNF570
KLHL24	-0.343083	8.00124376515612	-3.18451	0.00598381786195841	0.359248970268111	-2.12914	KLHL24
ZNF460	-0.551272	3.55249579900605	-3.1838	0.00599265358465067	0.359248970268111	-2.13033	ZNF460
lnc-PFDN1-1	1.44171294392148	2.4693781187041	3.18220450385796	0.00601244759586588	0.359248970268111	-2.13299	lnc-PFDN1-1
DPP8	-0.263114	10.2141615765034	-3.18217	0.0060129361311584	0.359248970268111	-2.13306	DPP8
ZNF286B	-0.608603	6.75086275209473	-3.18173	0.00601832654893045	0.359248970268111	-2.13378	ZNF286B
CHAF1B	-0.432414	5.66762260074967	-3.18124	0.00602444888919177	0.359248970268111	-2.1346	CHAF1B
SCARNA18	-0.36986	6.34126774632019	-3.18109	0.00602633047858992	0.359248970268111	-2.13486	SCARNA18
LOC102723692	-0.695753	3.6140680917972	-3.18024	0.00603699927488374	0.359248970268111	-2.13628	LOC102723692
ZCCHC7	-0.515764	5.78690258181934	-3.18022	0.00603714952323665	0.359248970268111	-2.1363	ZCCHC7
ABCD2	-0.762613	3.35052443296571	-3.17847	0.00605913823931658	0.359248970268111	-2.13924	ABCD2
SCARNA8	-0.655804	3.96092559427135	-3.17814	0.00606325516032333	0.359248970268111	-2.13978	SCARNA8
ZNF14	-0.506218	6.7009045680321	-3.17715	0.00607567392641954	0.359248970268111	-2.14144	ZNF14
ZNF37BP	-0.286829	6.53281047314464	-3.17706	0.00607682261330364	0.359248970268111	-2.14159	ZNF37BP
LINC01123	1.04981647456693	4.9718260623349	3.17527902372822	0.00609923742879669	0.359248970268111	-2.14456	LINC01123
MCHR2-AS1	0.611854738345572	1.87260734879232	3.17456663320185	0.00610823498513746	0.359248970268111	-2.14575	MCHR2-AS1
lnc-NDFIP1-1	-0.690756	4.36381183603157	-3.1725	0.00613435030062452	0.359248970268111	-2.14919	lnc-NDFIP1-1
KGFLP1	-0.82047	4.26519687577917	-3.17136	0.00614887469301294	0.359248970268111	-2.1511	KGFLP1
FOXN1	0.993184961689487	3.72864192418511	3.17128428334946	0.00614986103939691	0.359248970268111	-2.15123	FOXN1
SLC25A47	1.92620369071341	5.00890927709629	3.17033336760395	0.00616197261100793	0.359248970268111	-2.15282	SLC25A47
ZFP62	-0.871738	5.6761925676921	-3.16964	0.00617079282328187	0.359248970268111	-2.15397	ZFP62
C18orf12	1.46303366910714	8.29385100611635	3.16942511614827	0.00617356277581676	0.359248970268111	-2.15433	C18orf12
MRPL9	-0.213957	8.35959687919383	-3.16941	0.00617375044911169	0.359248970268111	-2.15436	MRPL9
RPL32P3	-0.375994	9.36771279772005	-3.16861	0.00618396535588527	0.359248970268111	-2.15569	RPL32P3
lnc-PTPRCAP-1	-0.263612	6.59196454681287	-3.1686	0.00618415747606231	0.359248970268111	-2.15572	lnc-PTPRCAP-1
OGFR	0.52676383600522	10.3115157133047	3.16674732743283	0.00620785941234406	0.359248970268111	-2.1588	OGFR
ZKSCAN1	-0.251878	7.28060188397461	-3.16603	0.0062170768893068	0.359248970268111	-2.16	ZKSCAN1
CRIP3	-0.665787	3.99725298025508	-3.16429	0.00623945846136326	0.359248970268111	-2.1629	CRIP3
lnc-COG1-1	-0.477448	3.89363725789497	-3.16249	0.0062627158966243	0.359248970268111	-2.1659	lnc-COG1-1
TNFSF13	0.409501230407552	6.36219149703581	3.16240913595491	0.00626382195973073	0.359248970268111	-2.16604	TNFSF13
ANKK1	-1.13918	2.05785	-3.16196	0.00626970234178583	0.359248970268111	-2.1668	ANKK1
ZNF225	-0.523277	3.85404880564426	-3.16167	0.00627339838137254	0.359248970268111	-2.16728	ZNF225
LOC101927650	0.539456613155208	1.26810180740351	3.16083023978776	0.00628431308082972	0.359248970268111	-2.16868	LOC101927650
MYCN	-0.508766	1.12025273130014	-3.16028	0.0062914824887353	0.359248970268111	-2.1696	MYCN
ZNF780B	-0.664886	3.8269398216783	-3.1601	0.0062938670790103	0.359248970268111	-2.16991	ZNF780B
INTS6-AS1	-0.648269	6.83597019867298	-3.15999	0.00629524021031041	0.359248970268111	-2.17008	INTS6-AS1
SLC5A2	0.639144600304557	5.41837930869746	3.1579611838572	0.0063217176082289	0.359248970268111	-2.17347	SLC5A2
LRRC27	-0.242761	3.70015088301061	-3.15648	0.00634117472158003	0.359248970268111	-2.17595	LRRC27
CST5	0.555408781058723	9.24487178006113	3.15625648674787	0.00634404613467326	0.359248970268111	-2.17631	CST5
FAM65A	0.755261759985043	9.47334506312338	3.15624058360352	0.00634425480393778	0.359248970268111	-2.17634	FAM65A
CXCL16	0.695856039134114	7.08941229860547	3.15549833046762	0.0063540016407142	0.359248970268111	-2.17758	CXCL16
SH3D19	-0.679188	1.37688774393008	-3.15539	0.00635537570159229	0.359248970268111	-2.17775	SH3D19
ACOT12	1.03258901737396	3.3872520818668	3.15496169165814	0.00636105767505614	0.359248970268111	-2.17848	ACOT12
LONP2	-0.593191	4.36126813595591	-3.15459	0.00636592112388115	0.359248970268111	-2.17909	LONP2
lnc-LRRK1-2	0.534068872480466	6.9171140875306	3.15428680224972	0.0063699424886589	0.359248970268111	-2.1796	lnc-LRRK1-2
MGAT5	-0.505238	6.7472059958985	-3.15415	0.00637174370268787	0.359248970268111	-2.17983	MGAT5
ZNF845	-0.399896	7.51437899561071	-3.15394	0.00637453929524129	0.359248970268111	-2.18018	ZNF845
CLSTN2-AS1	1.28841971394141	1.72147768048867	3.15356343498715	0.00637947910702062	0.359248970268111	-2.18081	CLSTN2-AS1
SATB1	-0.514985	10.6723526466745	-3.15255	0.0063927975635404	0.359412657806864	-2.18249	SATB1
RBM39	-0.311956	10.3651402129049	-3.14934	0.0064354853116292	0.361224313751935	-2.18786	RBM39
CBR4	-0.553215	8.1102908938526	-3.14742	0.00646099996537465	0.362067725332359	-2.19106	CBR4
lnc-MBTPS2-1	-0.407176	3.91836064119121	-3.14571	0.0064838715464437	0.36214449528657	-2.19391	lnc-MBTPS2-1
NPY5R	-0.731009	1.31746668571702	-3.14482	0.00649581902449482	0.36214449528657	-2.19539	NPY5R
SALL3	0.705339435462888	7.75326187478809	3.14408756603695	0.00650571459628632	0.36214449528657	-2.19662	SALL3
MYL6B	-0.544106	6.18330868400755	-3.14204	0.00653329536876126	0.36214449528657	-2.20004	MYL6B
CDK7	-0.383971	7.70262483412993	-3.14196	0.00653440763428484	0.36214449528657	-2.20017	CDK7
ZFYVE19	-0.353826	7.66813565215488	-3.14194	0.00653469637577626	0.36214449528657	-2.20021	ZFYVE19
LOC100507291	-0.59534	2.97631373977806	-3.1413	0.00654334372010762	0.36214449528657	-2.20128	LOC100507291
GPBAR1	0.586237562247399	8.83462240601953	3.14038773200295	0.00655566929288672	0.36214449528657	-2.20279	GPBAR1
LOC101929089	0.889342232001301	5.40153847657292	3.14030522119627	0.00655678764641096	0.36214449528657	-2.20293	LOC101929089
ALOX12B	0.982336141978124	2.9697547151776	3.1385621151973	0.00658045778368702	0.362755035182942	-2.20584	ALOX12B
CYTH1	-0.40084	9.48753818685612	-3.13775	0.00659153543218642	0.362755035182942	-2.2072	CYTH1
TRIM46	0.517215864789711	3.78658300234941	3.13694043095609	0.00660255477882873	0.362755035182942	-2.20855	TRIM46
PHF21B	0.451204528857162	2.95926691050176	3.13624248160497	0.00661208751861442	0.362755035182942	-2.20971	PHF21B
lnc-GGTLC1-4	0.892995659724445	3.76095833859647	3.13456429848521	0.00663506409616353	0.362755035182942	-2.21251	lnc-GGTLC1-4
NOL8	-0.40377	9.49104620027683	-3.13425	0.00663942416160271	0.362755035182942	-2.21304	NOL8
ARMC8	-0.298928	7.51480428232005	-3.13349	0.00664979758609434	0.362755035182942	-2.2143	ARMC8
FZD5	0.594047303581248	2.26100135239076	3.13324529333795	0.00665317829915754	0.362755035182942	-2.21471	FZD5
DENND2A	0.558741224051861	1.56458643805623	3.13257380973312	0.00666241866471568	0.362755035182942	-2.21583	DENND2A
SCGB1A1	1.10870668235026	4.63338713031055	3.12967698636756	0.00670242747999958	0.363504539503982	-2.22066	SCGB1A1
lnc-C6orf221-2	-0.821182	2.70949052684336	-3.12748	0.00673286557161404	0.363504539503982	-2.22432	lnc-C6orf221-2
LPIN3	-1.03773	1.75581643343027	-3.12677	0.00674282782489644	0.363504539503982	-2.22551	LPIN3
LOC150005	0.716488840233724	1.41716649408431	3.12549608263061	0.00676058910993697	0.363504539503982	-2.22764	LOC150005
lnc-LSR-1	0.711223995915369	3.9465793429401	3.12483370448242	0.0067698491736478	0.363504539503982	-2.22874	lnc-LSR-1
LOC102724809	0.594215480062888	1.29379678563574	3.12396990659937	0.00678194387877355	0.363504539503982	-2.23018	LOC102724809
LMBR1	-0.367682	3.45367048918887	-3.12367	0.00678608126543917	0.363504539503982	-2.23067	LMBR1
EPM2AIP1	-0.458208	5.84320153151767	-3.12202	0.00680928868324656	0.363504539503982	-2.23343	EPM2AIP1
PRICKLE2-AS1	1.31944655623594	4.65539389640221	3.12073128826241	0.00682748023396153	0.363504539503982	-2.23558	PRICKLE2-AS1
SNORA67	0.372436231308071	6.98500096568528	3.11764865157627	0.00687110331644246	0.363504539503982	-2.24072	SNORA67
ZNF678	-0.47394	3.94823689188971	-3.11706	0.00687943409563653	0.363504539503982	-2.2417	ZNF678
PRND	-0.876946	1.41466346917572	-3.1167	0.00688460543670326	0.363504539503982	-2.24231	PRND
LINC00316	0.583210544743879	1.15052658506335	3.11522291010849	0.00690562355783368	0.363504539503982	-2.24477	LINC00316
EME2	-0.614039	2.91380448538919	-3.11444	0.00691685321412226	0.363504539503982	-2.24608	EME2
ZNF439	-0.751675	5.34728701657548	-3.11425	0.00691946369287604	0.363504539503982	-2.24638	ZNF439
YTHDC1	-0.712764	4.84757442025931	-3.11226	0.00694803355080458	0.363504539503982	-2.24971	YTHDC1
TNNI1	1.02234994382961	2.05188141792625	3.11020536244328	0.00697757053222832	0.363504539503982	-2.25313	TNNI1
NEK9	-0.329571	9.50507991216732	-3.1095	0.006987768359517	0.363504539503982	-2.25431	NEK9
ZNF653	0.39204656538724	4.46604072929076	3.10851	0.00700204187767999	0.363504539503982	-2.25596	ZNF653
CYSRT1	-0.472471	1.58944876914186	-3.10767	0.00701419622917298	0.363504539503982	-2.25736	CYSRT1
C9orf69	0.425943010759766	6.82069626812663	3.10638061730268	0.00703290941098577	0.363504539503982	-2.25951	C9orf69
UBLCP1	-0.283911	9.78705368363815	-3.10575	0.00704202037199946	0.363504539503982	-2.26055	UBLCP1
lnc-NSRP1-2	-0.875954	1.55119116448499	-3.10526	0.00704920568983741	0.363504539503982	-2.26137	lnc-NSRP1-2
lnc-LGALS9B-2	0.271853446009896	1.04716351104141	3.1035388538137	0.00707430561640456	0.363504539503982	-2.26424	lnc-LGALS9B-2
lnc-MRPL14-1	-0.966572	2.85570388250859	-3.10344	0.0070757900429965	0.363504539503982	-2.26441	lnc-MRPL14-1
OTUB2	1.63212	1.75082774420208	3.10326921952189	0.00707824584571793	0.363504539503982	-2.26469	OTUB2
GPR139	1.32911011026354	3.5463526439875	3.10229	0.00709258060417566	0.363504539503982	-2.26633	GPR139
AIF1	0.61964933176758	8.54261355376074	3.10194458258067	0.00709763449285536	0.363504539503982	-2.2669	AIF1
FGF14-AS2	-1.17099	2.05747988663184	-3.1	0.0071261602249574	0.363504539503982	-2.27014	FGF14-AS2
BAG6	0.424073418563152	11.886119534126	3.09969485517055	0.00713068357009944	0.363504539503982	-2.27065	BAG6
C21orf62-AS1	-0.674217	3.56742096882987	-3.09858	0.00714709450871285	0.363504539503982	-2.27251	C21orf62-AS1
CRHR2	1.7106141089881	3.43461735355673	3.09849205393727	0.00714841515645632	0.363504539503982	-2.27265	CRHR2
DDX11L2	1.23794997290703	3.45532917400208	3.09698579510614	0.00717068153079763	0.363504539503982	-2.27516	DDX11L2
OR51F1	1.11265599943594	3.64911536577161	3.09676778395724	0.00717390994824777	0.363504539503982	-2.27553	OR51F1
P2RX5	-0.68599	5.52741798038568	-3.09657	0.00717686384748934	0.363504539503982	-2.27586	P2RX5
AKTIP	-0.423306	6.29105245388379	-3.09583	0.00718787232391219	0.363504539503982	-2.2771	AKTIP
lnc-YBEY-1	1.52581202099089	7.22610063308399	3.09546092586228	0.00719329257813511	0.363504539503982	-2.27771	lnc-YBEY-1
HNF1A-AS1	1.43384454586068	1.95904624152214	3.09465778670067	0.0072052298864902	0.363504539503982	-2.27904	HNF1A-AS1
KCNC3	1.14639251505573	5.94244084105898	3.0940814622581	0.00721380799472885	0.363504539503982	-2.28	KCNC3
lnc-LMX1A-1	0.979916790113935	2.63973202439746	3.09380706178659	0.0072178957492963	0.363504539503982	-2.28046	lnc-LMX1A-1
lnc-FAM3A-1	-0.570864	4.08266231470905	-3.0928	0.00723287407973297	0.363504539503982	-2.28213	lnc-FAM3A-1
RPP30	-0.564024	4.16334138229917	-3.09254	0.00723681261096932	0.363504539503982	-2.28257	RPP30
ERCC5	-0.413331	4.57221279744551	-3.09218	0.00724213902383708	0.363504539503982	-2.28317	ERCC5
lnc-GPR63-2	-0.653716	1.08570387015443	-3.0917	0.007249329785558	0.363504539503982	-2.28397	lnc-GPR63-2
LOC100130476	-0.631733	3.46583918177412	-3.09167	0.00724977646388196	0.363504539503982	-2.28402	LOC100130476
lnc-IRF8-1	-1.0906	1.57071782211732	-3.09149	0.00725256422992385	0.363504539503982	-2.28433	lnc-IRF8-1
GPLD1	-0.792277	1.39322741820677	-3.09139	0.00725397425168322	0.363504539503982	-2.28449	GPLD1
AVL9	-0.361474	4.71746209637122	-3.09135	0.00725467237763699	0.363504539503982	-2.28456	AVL9
lnc-RASA1-3	-0.387542	4.17118692267672	-3.09003	0.00727434326276867	0.363504539503982	-2.28675	lnc-RASA1-3
LOC102724156	1.23952385451484	6.47426554981289	3.08878614758541	0.00729309639199369	0.363504539503982	-2.28883	LOC102724156
lnc-BHLHE41-1	0.83926700543138	1.3693404093472	3.08863232908794	0.00729541234007735	0.363504539503982	-2.28908	lnc-BHLHE41-1
UTS2B	-1.03351	1.42846578244271	-3.08849	0.00729750283127254	0.363504539503982	-2.28931	UTS2B
lnc-FCRL3-1	-1.09625	4.62020143052832	-3.08805	0.00730417263290939	0.363504539503982	-2.29005	lnc-FCRL3-1
LINC01273	0.766021574024184	2.11466332299972	3.08737481361044	0.00731437312749317	0.363504539503982	-2.29118	LINC01273
LOC101928991	0.941369978367315	7.05123733657103	3.08711770847041	0.00731825572056075	0.363504539503982	-2.29161	LOC101928991
ORC3	-0.448244	6.02943699388712	-3.08709	0.00731872038103925	0.363504539503982	-2.29166	ORC3
LGALS12	1.00299482718101	7.20304650051666	3.08707301902264	0.00731893079122416	0.363504539503982	-2.29168	LGALS12
lnc-ENOSF1-1	-0.904025	1.82141118760861	-3.08636	0.00732973646005216	0.363504539503982	-2.29287	lnc-ENOSF1-1
XLOC_l2_014827	-0.938428	2.8679110040293	-3.08571	0.0073394942121973	0.363504539503982	-2.29394	XLOC_l2_014827
lnc-MCM2-1	-0.767953	1.62496755785003	-3.08546	0.00734340753040774	0.363504539503982	-2.29438	lnc-MCM2-1
lnc-MPP7-1	-0.663649	4.15902839052862	-3.0851	0.0073487559271543	0.363504539503982	-2.29496	lnc-MPP7-1
RASGRP2	-0.353072	9.24851033532617	-3.0851	0.00734881156315707	0.363504539503982	-2.29497	RASGRP2
lnc-TSSC4-2	0.925066325327864	4.10657822696602	3.08395992022147	0.00736610784400158	0.363504539503982	-2.29687	lnc-TSSC4-2
ACBD6	-0.238915	8.63371417928711	-3.08327	0.00737657956306047	0.363504539503982	-2.29801	ACBD6
KRTAP10-12	1.46201450411393	7.4353937256123	3.08323313122068	0.00737716489234473	0.363504539503982	-2.29808	KRTAP10-12
SRP14-AS1	-0.448394	2.2085501113123	-3.08284	0.00738322140405235	0.363504539503982	-2.29874	SRP14-AS1
SMAP1	-0.314736	6.29898832944863	-3.08094	0.00741222647498863	0.363504539503982	-2.3019	SMAP1
PDCD6	-0.359751	7.04332702018958	-3.08073	0.00741542911233751	0.363504539503982	-2.30225	PDCD6
RASSF1	-0.553979	6.7051008489961	-3.08004	0.00742586130768321	0.363504539503982	-2.30339	RASSF1
FCHSD2	-0.232213	5.97861256101517	-3.0796	0.00743272810390543	0.363504539503982	-2.30413	FCHSD2
EXO5	-0.347694	6.95423839477214	-3.07879	0.00744504472865589	0.363504539503982	-2.30547	EXO5
lnc-AC092327	0.40209712941276	0.987557320107421	3.07859565027498	0.00744810307352176	0.363504539503982	-2.3058	lnc-AC092327
LOC100506302	-0.412601	6.57075424359271	-3.07825	0.00745340938404006	0.363504539503982	-2.30638	LOC100506302
THBS1	0.818457598903387	4.59927986912161	3.07735360281131	0.00746721598594562	0.363504539503982	-2.30787	THBS1
PRELID1	0.484733450216131	12.1617615308379	3.07677862412026	0.00747608022218237	0.363504539503982	-2.30883	PRELID1
PRB1	0.652904445959638	3.28302418427799	3.07675245774471	0.00747648386581192	0.363504539503982	-2.30887	PRB1
ZNF165	-0.703926	4.34379317809772	-3.07408	0.00751785043957157	0.36428767857466	-2.31332	ZNF165
GANAB	-0.347291	9.01454678799284	-3.07401	0.00751887851653391	0.36428767857466	-2.31343	GANAB
DPM2	0.50325647362305	6.01702325959863	3.0697838454317	0.00758474863465537	0.36428767857466	-2.32047	DPM2
lnc-DALRD3-1	0.330666250735307	5.55232203398549	3.06862692466066	0.00760287126467172	0.36428767857466	-2.3224	lnc-DALRD3-1
BMS1	-0.403643	5.73910503281328	-3.0683	0.00760800991061973	0.36428767857466	-2.32295	BMS1
LOC100652758	-0.589039	3.69390840553288	-3.06826	0.00760868096003243	0.36428767857466	-2.32302	LOC100652758
LOC102724532	-0.353459	4.72805208729427	-3.06801	0.00761250349987068	0.36428767857466	-2.32342	LOC102724532
PITPNC1	-0.457571	5.41971120248223	-3.06766	0.00761799013628113	0.36428767857466	-2.324	PITPNC1
TMEM185A	0.270516035877869	5.82423434877526	3.06721434879771	0.00762505636137122	0.36428767857466	-2.32475	TMEM185A
LOC100128607	1.4458721035569	3.49026814944381	3.06719229779215	0.00762540318583254	0.36428767857466	-2.32479	LOC100128607
TEX38	-0.381558	3.44155720633746	-3.06652	0.00763590892411038	0.36428767857466	-2.3259	TEX38
C11orf80	-1.10382	2.52707036475495	-3.06636	0.00763850895632445	0.36428767857466	-2.32617	C11orf80
lnc-RASSF7-1	0.44884373249219	5.41562103392709	3.06618281818414	0.00764129718872678	0.36428767857466	-2.32647	lnc-RASSF7-1
SLC25A14	-0.312968	8.01693761550156	-3.06616	0.00764171464300459	0.36428767857466	-2.32651	SLC25A14
TRIM24	-0.466646	5.2024801718724	-3.06557	0.00765088548570767	0.36428767857466	-2.32748	TRIM24
XLOC_l2_004546	1.53096453176367	2.59243436503444	3.06364313385466	0.00768142809530023	0.364989	-2.3307	XLOC_l2_004546
GNA15	0.537185295803737	4.91006577530005	3.06303413740358	0.00769108193540593	0.364989	-2.33171	GNA15
FFAR3	1.18323284285389	4.3064426505897	3.06248018113523	0.00769987363593636	0.364989	-2.33263	FFAR3
LOC100506603	-0.608906	4.41345339889137	-3.06094	0.00772442995111273	0.364989	-2.3352	LOC100506603
RHBDL1	1.26942341168489	9.09065867764323	3.05896704825002	0.00775586015593567	0.364989	-2.33848	RHBDL1
LOC102723854	0.684123834809246	2.30025337019434	3.05869138608481	0.00776027009945127	0.364989	-2.33894	LOC102723854
GGT5	1.26781112355534	3.99375667863314	3.05565818436768	0.00780895722984581	0.364989	-2.34399	GGT5
MDK	1.35910335937742	5.56856712260687	3.05537567392161	0.00781350717262305	0.364989	-2.34446	MDK
C2	1.01839240733659	4.06531247451595	3.0553247300593	0.00781432792098237	0.364989	-2.34454	C2
LOC102724640	0.695158306761196	3.17469656193659	3.05482959838226	0.00782230932291179	0.364989	-2.34537	LOC102724640
RNF121	-0.33213	4.91507583285589	-3.05414	0.00783348207018359	0.364989	-2.34652	RNF121
XLOC_l2_014645	-0.627822	7.55644487773568	-3.05408	0.0078344393977531	0.364989	-2.34662	XLOC_l2_014645
TBATA	0.833075912619789	3.4502391017737	3.05345209303865	0.00784455654965808	0.364989	-2.34766	TBATA
lnc-CLEC3A-4	0.310540301828124	5.02997503699349	3.05322361957674	0.00784825248901041	0.364989	-2.34804	lnc-CLEC3A-4
LINC01209	1.0045951046101	1.64136678885127	3.05297	0.00785231150967417	0.364989	-2.34845	LINC01209
INSL3	0.936501596205728	8.15292664690234	3.05274644064944	0.00785597717455459	0.364989	-2.34883	INSL3
CDIPT	0.378082228260803	6.45965807186699	3.05232144096119	0.00786286346093959	0.364989	-2.34954	CDIPT
GRIN2A	0.340192569790068	1.77030701321265	3.0518315955461	0.00787080780413557	0.364989	-2.35035	GRIN2A
SAG	-1.02672	2.30234874720768	-3.05141	0.00787771595610181	0.364989	-2.35106	SAG
TAS2R19	-0.876239	3.34792507708672	-3.0506	0.00789081589573095	0.364989	-2.3524	TAS2R19
TSC22D2	-0.451888	4.72407701383328	-3.04994	0.00790149568899652	0.364989	-2.35349	TSC22D2
CST3	0.33164055656901	9.32342551671159	3.04899319703506	0.00791699663615172	0.364989	-2.35508	CST3
CILP	-1.0437	2.82558399994877	-3.04866	0.00792240208050077	0.364989	-2.35563	CILP
lnc-SUSD1-2	-0.883198	1.90656802571368	-3.04832	0.00792796910434649	0.364989	-2.35619	lnc-SUSD1-2
SH3PXD2A	-0.734638	4.9063237092877	-3.04803	0.00793279634026548	0.364989	-2.35669	SH3PXD2A
NKAP	-0.287663	6.77657530594885	-3.04673	0.00795396914243504	0.364989	-2.35884	NKAP
FAM13B	-0.269584	8.15164168554362	-3.04655	0.0079569342458363	0.364989	-2.35914	FAM13B
ALDH8A1	-0.896216	1.5565506694847	-3.04626	0.00796166820641177	0.364989	-2.35962	ALDH8A1
lnc-FBXO7-2	0.899580878615885	4.33811023174609	3.04395983996815	0.0079995594714326	0.366239778453386	-2.36345	lnc-FBXO7-2
lnc-XRCC6-1	0.767733684663672	1.57424569599499	3.04187928312274	0.00803393368018229	0.366243719135133	-2.36691	lnc-XRCC6-1
XLOC_l2_002204	-0.550036	1.64763315197727	-3.04097	0.00804898037774038	0.366243719135133	-2.36842	XLOC_l2_002204
TTLL8	0.953528425152348	7.9229150530918	3.04080397032781	0.00805175644003197	0.366243719135133	-2.3687	TTLL8
lnc-ANO10-1	1.1162942241651	2.61354906484323	3.04065664882636	0.00805420124145468	0.366243719135133	-2.36894	lnc-ANO10-1
lnc-TCL1B-1	-1.56626	2.26702017237578	-3.03911	0.00807994806153469	0.366243719135133	-2.37152	lnc-TCL1B-1
KIF26B	0.806923223793621	2.68080313287402	3.0387924434457	0.00808520080191223	0.366243719135133	-2.37204	KIF26B
SLC22A8	0.416068130895928	3.80966695734575	3.03812950727223	0.00809625287816497	0.366243719135133	-2.37315	SLC22A8
lnc-IGFALS-1	0.563843764765234	3.42658534621595	3.03657963992123	0.00812214926542858	0.366243719135133	-2.37572	lnc-IGFALS-1
SEPSECS-AS1	-0.312017	6.44749894048867	-3.03509	0.00814718301737137	0.366243719135133	-2.37821	SEPSECS-AS1
FAM111B	-0.53094	5.39101086641322	-3.03452	0.00815666934090219	0.366243719135133	-2.37915	FAM111B
LOC100506257	1.00536366005898	5.93273307942038	3.03443923234733	0.00815804663930511	0.366243719135133	-2.37928	LOC100506257
FOXCUT	0.886852169677737	5.67826888450033	3.03403426329225	0.00816485599373003	0.366243719135133	-2.37996	FOXCUT
EPC2	-0.325216	8.47398077621126	-3.03292	0.00818354222150553	0.366243719135133	-2.3818	EPC2
SNX21	0.405823745949866	3.57527523412012	3.03024187839614	0.00822889450240126	0.366243719135133	-2.38626	SNX21
HAS3	-0.724662	3.06703081892318	-3.02981	0.00823618930390027	0.366243719135133	-2.38698	HAS3
SNORD98	-0.596759	2.66190147935703	-3.02864	0.00825611150530229	0.366243719135133	-2.38893	SNORD98
BCLAF1	-0.278338	9.98215084921809	-3.02832	0.00826148930026425	0.366243719135133	-2.38945	BCLAF1
LRRC74B	0.71136219962381	3.05145863130461	3.02810273776333	0.00826523344778369	0.366243719135133	-2.38982	LRRC74B
lnc-ELF5-1	-0.855351	2.80484042623685	-3.02783	0.00826981793028683	0.366243719135133	-2.39026	lnc-ELF5-1
ZNF37A	-0.408137	5.98890654975345	-3.02748	0.00827586690648616	0.366243719135133	-2.39085	ZNF37A
RBM26	-0.365139	6.57918594294245	-3.02654	0.00829180321684922	0.366243719135133	-2.39241	RBM26
PHF3	-0.268608	9.16150098055143	-3.02535	0.00831228336325369	0.366243719135133	-2.3944	PHF3
MYH3	-0.456937	5.27313862748303	-3.02287	0.00835475888364873	0.366243719135133	-2.39851	MYH3
SPEF2	-0.67851	2.54680743926647	-3.02248	0.00836141799047631	0.366243719135133	-2.39915	SPEF2
ZNF623	-0.784047	2.67640696184458	-3.02212	0.00836775335850612	0.366243719135133	-2.39977	ZNF623
THAP6	-0.244802	7.23720474950032	-3.02206	0.008368698904351	0.366243719135133	-2.39986	THAP6
lnc-NADSYN1-1	-0.426201	5.03204620685156	-3.02162	0.00837628712809429	0.366243719135133	-2.40059	lnc-NADSYN1-1
TLE1	-0.383847	3.38323973164599	-3.02091	0.00838851854052313	0.366243719135133	-2.40177	TLE1
NDUFS1	-0.232161	10.2945233580736	-3.02089	0.00838893986699331	0.366243719135133	-2.40181	NDUFS1
A4GALT	0.59924548572613	4.13753297789041	3.01905292353415	0.00842071901348532	0.366243719135133	-2.40486	A4GALT
lnc-SLTM-2	-0.405107	4.95479282707324	-3.01844	0.00843137395223115	0.366243719135133	-2.40588	lnc-SLTM-2
lnc-ANKK1-1	0.820679474024091	3.85743627860449	3.01747575577121	0.00844810861914268	0.366243719135133	-2.40748	lnc-ANKK1-1
LOC102723536	1.04124810839823	2.04911768466175	3.01743005383057	0.00844890359562416	0.366243719135133	-2.40756	LOC102723536
CCZ1	-0.280419	5.3283368799422	-3.01644	0.00846607249225579	0.366243719135133	-2.40919	CCZ1
ZNF738	-0.336308	9.36549517419206	-3.01628	0.00846901839838934	0.366243719135133	-2.40947	ZNF738
CEP83-AS1	-1.02981	1.71710391513727	-3.01581	0.00847714064153252	0.366243719135133	-2.41025	CEP83-AS1
IQSEC2	0.580818935801563	9.12459601687526	3.0157731625957	0.00847777451942814	0.366243719135133	-2.41031	IQSEC2
SHISA7	0.893517103213215	3.49780823912647	3.01523084812252	0.00848724522442388	0.366243719135133	-2.41121	SHISA7
LOC401220	-1.02139	1.60388413368599	-3.01446	0.00850074134428193	0.366243719135133	-2.41249	LOC401220
TAF7	-0.521124	10.804491519248	-3.0137	0.00851398133842561	0.366243719135133	-2.41375	TAF7
TXNRD3	-0.97256	1.90312984864694	-3.01324	0.00852218338018925	0.366243719135133	-2.41452	TXNRD3
lnc-GRAMD4-2	0.595318876640783	3.73490411574298	3.01292979683912	0.00852754519944876	0.366243719135133	-2.41503	lnc-GRAMD4-2
TGM2	0.846939534352342	3.94881393363477	3.01257634349535	0.00853375209238534	0.366243719135133	-2.41562	TGM2
lnc-FOXD4L3-4	0.992201955034245	4.06545539722871	3.01253251171212	0.00853452211857356	0.366243719135133	-2.41569	lnc-FOXD4L3-4
OR51Q1	0.388887466556531	1.16133989247358	3.01202376044885	0.00854346472610487	0.366243719135133	-2.41654	OR51Q1
ZNF425	-0.393251	4.55330072766497	-3.01115	0.00855879587254365	0.366243719135133	-2.41798	ZNF425
MAN1A2	-0.277826	6.91316486264394	-3.01113	0.00855916903605808	0.366243719135133	-2.41802	MAN1A2
RGPD6	-0.476012	4.71383024677441	-3.01009	0.00857749870146047	0.366243719135133	-2.41975	RGPD6
NCBP2	-0.545278	6.47792614742839	-3.00904	0.00859609908290259	0.366243719135133	-2.42149	NCBP2
lnc-RHOV-1	-0.375735	3.64658256174414	-3.00872	0.00860170354349012	0.366243719135133	-2.42202	lnc-RHOV-1
HNRNPU-AS1	-0.366915	6.7317521861276	-3.00847	0.00860610051177505	0.366243719135133	-2.42243	HNRNPU-AS1
lnc-SLC38A8-2	-0.451499	4.3257766616974	-3.00842	0.0086070345960251	0.366243719135133	-2.42252	lnc-SLC38A8-2
UBN2	-0.30128	7.34157144535788	-3.00828	0.00860958254544025	0.366243719135133	-2.42276	UBN2
LRP3	1.03319895068633	5.87055738736999	3.00710138235036	0.00863046416761521	0.366243719135133	-2.42471	LRP3
SMAD5	0.287566645035937	3.62089811717474	3.00583116978514	0.00865305491483769	0.366243719135133	-2.42682	SMAD5
LINC00662	-0.378807	5.65196819725332	-3.00567	0.00865586495440493	0.366243719135133	-2.42709	LINC00662
lnc-C17orf66-1	-0.819888	2.04899336672341	-3.00497	0.00866833369201895	0.366243719135133	-2.42825	lnc-C17orf66-1
NPSA	-0.611336	3.37915872301471	-3.00407	0.00868445060918603	0.366243719135133	-2.42975	NPSA
GTPBP10	-0.529021	3.82979637536064	-3.00353	0.00869411672355343	0.366243719135133	-2.43064	GTPBP10
METTL20	-0.732356	3.42315782432129	-3.00265	0.00870986712982677	0.366243719135133	-2.4321	METTL20
ACTL8	0.734316645611327	2.5850340455446	3.00203525394397	0.00872091144946037	0.366243719135133	-2.43313	ACTL8
DNAH11	-0.714603	4.56450840569785	-3.00178	0.00872554556960685	0.366243719135133	-2.43356	DNAH11
lnc-C4orf46-1	0.585832964721874	1.16529094449961	3.00126111640743	0.00873481399925438	0.366243719135133	-2.43441	lnc-C4orf46-1
TUT1	-0.539907	4.06121667345857	-3.00103	0.00873890160302589	0.366243719135133	-2.43479	TUT1
MOS	0.545716581324219	5.45179462036979	3.00066256132092	0.0087455781992925	0.366243719135133	-2.43541	MOS
BAG4	-0.226427	4.35797322013482	-2.99787	0.00879590935092395	0.366243719135133	-2.44004	BAG4
LINC01023	-0.399519	4.15201720183197	-2.99705	0.00881079719277939	0.366243719135133	-2.4414	LINC01023
lnc-AMELY-4	0.954959797369794	7.77410094318359	2.99605395580623	0.00882889437852143	0.366243719135133	-2.44306	lnc-AMELY-4
GSDMD	0.416194409520179	6.97523289919368	2.99600207362863	0.00882983673958985	0.366243719135133	-2.44314	GSDMD
lnc-ZKSCAN1-1	0.85641680092615	6.00550765215633	2.99519728803598	0.00884446708120542	0.366243719135133	-2.44448	lnc-ZKSCAN1-1
XLOC_l2_007876	0.601045293903291	4.49080828943585	2.99466654949331	0.00885412847094012	0.366243719135133	-2.44536	XLOC_l2_007876
DPYD-AS1	0.678988716081176	1.40127914834462	2.99438218058771	0.00885930928402557	0.366243719135133	-2.44583	DPYD-AS1
CNTNAP5	0.748332470403644	1.88571035566406	2.99434604336571	0.00885996786759393	0.366243719135133	-2.44589	CNTNAP5
CNPPD1	0.4366279386862	7.36755248150521	2.99384194217294	0.00886915987526822	0.366243719135133	-2.44673	CNPPD1
ZNF782	-0.331469	4.98643864720963	-2.99382	0.00886949813303881	0.366243719135133	-2.44676	ZNF782
LYPLA2	0.534846108371874	8.10308794922032	2.99236615345877	0.0088961238363093	0.366243719135133	-2.44918	LYPLA2
lnc-AKT3-2	-0.489109	6.30134	-2.99183	0.00890589729771362	0.366243719135133	-2.45007	lnc-AKT3-2
EIF5	-0.528853	7.30718742003379	-2.99154	0.00891123971337311	0.366243719135133	-2.45055	EIF5
ZNF101	-0.389191	9.01479532261198	-2.99142	0.00891347036253728	0.366243719135133	-2.45075	ZNF101
ZNF768	-0.427618	6.54458899460319	-2.99074	0.00892596604330788	0.366243719135133	-2.45188	ZNF768
LOC100131820	-0.79787	1.51125711682747	-2.99042	0.00893181439971675	0.366243719135133	-2.45241	LOC100131820
DPY19L2P1	-0.935713	1.9594744975273	-2.99001	0.00893936925223248	0.366243719135133	-2.45309	DPY19L2P1
LINC00320	0.614222966310344	1.77070619524483	2.98962533385691	0.00894641433520499	0.366243719135133	-2.45373	LINC00320
HPS1	0.484482538281899	7.62105083951139	2.98956610131631	0.00894750424540952	0.366243719135133	-2.45383	HPS1
lnc-REL-1	-0.752451	1.78942304743796	-2.98925	0.00895340044162673	0.366243719135133	-2.45436	lnc-REL-1
LAMA3	0.687492948356637	5.3139872949752	2.9873963691902	0.00898751826363499	0.366243719135133	-2.45743	LAMA3
LOC100131000	-0.657912	3.98033033585846	-2.98723	0.00899062101689255	0.366243719135133	-2.45771	LOC100131000
OR1A2	1.18360351522982	1.38593406014746	2.98716492790507	0.00899179681900445	0.366243719135133	-2.45781	OR1A2
LOC284581	-0.279675	8.12598350729818	-2.98599	0.00901359179926759	0.366243719135133	-2.45977	LOC284581
ZNF518B	-0.291612	7.30888307244369	-2.9857	0.00901900336409288	0.366243719135133	-2.46025	ZNF518B
KRTAP5-10	0.812043443665885	4.54657489052578	2.9847115738843	0.00903727379013618	0.366243719135133	-2.46188	KRTAP5-10
FAM172BP	-0.703692	1.23148210844603	-2.98468	0.00903778311704368	0.366243719135133	-2.46193	FAM172BP
lnc-VRK1-5	-0.667837	5.12538838405078	-2.9845	0.00904111945635979	0.366243719135133	-2.46223	lnc-VRK1-5
HORMAD2-AS1	0.552251466146224	4.78162084273561	2.98369239265636	0.00905623217614547	0.366243719135133	-2.46357	HORMAD2-AS1
HPSE	0.554951419044531	6.6343110151655	2.98278558993498	0.00907313289289509	0.366243719135133	-2.46508	HPSE
PAM16	-0.287768	7.61549699835703	-2.98256	0.00907735123711852	0.366243719135133	-2.46545	PAM16
lnc-MBLAC1-1	-0.441031	3.38187809760312	-2.98226	0.00908298943790187	0.366243719135133	-2.46595	lnc-MBLAC1-1
RPS6KB1	-0.262215	5.22406821300104	-2.98207	0.00908647260493109	0.366243719135133	-2.46626	RPS6KB1
SNORD58A	-0.65641	5.3007772292764	-2.98164	0.00909449951942361	0.366243719135133	-2.46698	SNORD58A
lnc-C11orf96-1	-0.350939	3.80913693490208	-2.98145	0.0090980677160984	0.366243719135133	-2.46729	lnc-C11orf96-1
DHRS3	-0.513183	8.61078790391178	-2.98141	0.00909890897461938	0.366243719135133	-2.46737	DHRS3
XLOC_l2_014011	1.19943485529879	1.70980585573221	2.98096305347453	0.00910719427996397	0.366243719135133	-2.4681	XLOC_l2_014011
SNORD7	-0.34858	5.00774751781569	-2.98055	0.00911501794599662	0.366243719135133	-2.46879	SNORD7
lnc-ALB-1	-0.776535	3.36239031475671	-2.97863	0.0091510723275144	0.366243719135133	-2.47198	lnc-ALB-1
lnc-RNF125-2	-0.461253	4.23246190009765	-2.97802	0.00916254570729255	0.366243719135133	-2.47299	lnc-RNF125-2
TRIM21	0.718193168034171	6.64834010881039	2.9766749302069	0.00918782977581533	0.366243719135133	-2.47521	TRIM21
ZRANB3	-0.60042	3.02399754453405	-2.97644	0.00919232124658871	0.366243719135133	-2.47561	ZRANB3
IFT74	-0.420258	2.36767816337676	-2.97614	0.00919784341900296	0.366243719135133	-2.47609	IFT74
TPM1	0.562006023492318	5.01241688916452	2.97577905248014	0.00920476428422012	0.366243719135133	-2.4767	TPM1
MTIF3	-0.449695	9.4604404181582	-2.97513	0.00921702229248936	0.366243719135133	-2.47777	MTIF3
CPQ	0.450302014976561	9.23451710952995	2.97464009619771	0.00922633776821468	0.366243719135133	-2.47859	CPQ
DDX42	-0.422586	8.0112591454082	-2.97458	0.0092275715474589	0.366243719135133	-2.4787	DDX42
PARD6G-AS1	0.62443619546695	3.28048499600416	2.97446765808385	0.00922960830863617	0.366243719135133	-2.47888	PARD6G-AS1
LOC339803	-0.270428	5.00643070492565	-2.97446	0.00922970872110756	0.366243719135133	-2.47888	LOC339803
LOC100506538	-1.20686	3.14600078822904	-2.97393	0.00923977480035407	0.366243719135133	-2.47976	LOC100506538
ZNF587B	-0.376143	5.44033369710527	-2.97234	0.00926996531293615	0.366243719135133	-2.4824	ZNF587B
BCL7C	0.342960822691405	4.36052050731836	2.97196883319337	0.00927712977365985	0.366243719135133	-2.48302	BCL7C
SNORA71D	0.571898539771874	5.9995906451668	2.97038904491346	0.00930729694898154	0.366243719135133	-2.48564	SNORA71D
ZNF177	-0.593984	4.08008104218425	-2.97036	0.0093078994037177	0.366243719135133	-2.48569	ZNF177
ADAP2	0.4787064879513	9.78554543522943	2.97028950072715	0.00930920102868152	0.366243719135133	-2.4858	ADAP2
lnc-SLC25A21-1	1.53070946764844	8.30402853048828	2.97010452343917	0.00931274028423659	0.366243719135133	-2.48611	lnc-SLC25A21-1
PCMTD2	-0.452477	7.19132288440091	-2.96957	0.00932294569686317	0.366243719135133	-2.48699	PCMTD2
CPB2	0.93469697795452	1.51688791463342	2.96951975062499	0.0093239376782767	0.366243719135133	-2.48708	CPB2
TIMM23B	-0.570564	4.64337914360234	-2.96886	0.00933662584462088	0.366243719135133	-2.48818	TIMM23B
LRRC38	0.205699403654948	0.955369968333985	2.96825783828407	0.00934814605694658	0.366243719135133	-2.48917	LRRC38
ICAM1	0.545998482500131	7.40201271716882	2.9679367513637	0.00935431556357518	0.366243719135133	-2.4897	ICAM1
ETFDH	-0.411397	7.15773732090801	-2.96752	0.00936242084347612	0.366243719135133	-2.4904	ETFDH
MIR1247	0.428308596288783	1.03961727259231	2.96494625645036	0.00941196801065047	0.366243719135133	-2.49466	MIR1247
lnc-TFB1M-1	-0.431883	5.06908526073893	-2.96448	0.00942092397544713	0.366243719135133	-2.49543	lnc-TFB1M-1
GNRHR2	-0.479913	3.53394148126992	-2.9644	0.00942260071499005	0.366243719135133	-2.49557	GNRHR2
ACHE	1.18711548400261	4.04919848461003	2.9634848134744	0.00944026889373919	0.366243719135133	-2.49708	ACHE
lnc-TPX2-1	-0.825131	3.19990863154846	-2.96304	0.00944895963267501	0.366243719135133	-2.49783	lnc-TPX2-1
PSMA3-AS1	-0.321648	7.39405565986309	-2.96166	0.00947567609150259	0.366243719135133	-2.50011	PSMA3-AS1
lnc-ULK4-1	-0.850761	1.94920574423014	-2.96113	0.00948604178241544	0.366243719135133	-2.50099	lnc-ULK4-1
LOC101927267	1.34324272595182	5.38008192593359	2.9607055855874	0.00949431867640377	0.366243719135133	-2.50169	LOC101927267
lnc-TMEM130-1	1.55028229321029	5.25603083590006	2.96064703117601	0.00949546068013298	0.366243719135133	-2.50179	lnc-TMEM130-1
PPP1R15B	-0.323636	9.56677523704493	-2.96007	0.00950667663867468	0.366243719135133	-2.50274	PPP1R15B
ZNF789	-0.505876	6.15479924397435	-2.96	0.0095081164128785	0.366243719135133	-2.50286	ZNF789
AHSA2	-0.291471	6.67252599843505	-2.95995	0.00950909125987631	0.366243719135133	-2.50295	AHSA2
ARGLU1	-0.47539	7.12816376399466	-2.95938	0.00952015607576158	0.366243719135133	-2.50388	ARGLU1
lnc-POLR1E-2	0.872015675980728	6.29765997163828	2.95870260864158	0.00953345975131966	0.366243719135133	-2.50501	lnc-POLR1E-2
POMZP3	-0.396857	4.49431974693939	-2.95696	0.00956766139143776	0.366243719135133	-2.5079	POMZP3
CSH2	-0.652286	2.30809352512507	-2.95659	0.009574857748329	0.366243719135133	-2.50851	CSH2
lnc-IDH3G-1	0.80244674989193	4.82746742503971	2.95642954134572	0.00957807004896418	0.366243719135133	-2.50878	lnc-IDH3G-1
GBP6	1.08134923353398	1.93245291875202	2.95639686954185	0.00957871273903179	0.366243719135133	-2.50883	GBP6
ODF2L	-0.294247	6.38286247598219	-2.95563	0.00959379376825099	0.366243719135133	-2.5101	ODF2L
XLOC_l2_008755	1.3279955331474	3.9913343434819	2.95544417742958	0.00959747179566188	0.366243719135133	-2.51041	XLOC_l2_008755
SLPI	1.26199651020742	7.77261803013848	2.95543457357197	0.00959766108400858	0.366243719135133	-2.51043	SLPI
LOC102724155	-0.871534	3.1765568143345	-2.9547	0.00961224665627209	0.366243719135133	-2.51165	LOC102724155
PDXK	0.344495996638281	4.04966497972708	2.95436979830243	0.0096186700596893	0.366243719135133	-2.51219	PDXK
ZNF419	-0.457792	3.35192260670013	-2.95392	0.00962752891322723	0.366243719135133	-2.51293	ZNF419
RGS5	-0.432697	1.36068729941693	-2.95288	0.0096481954397499	0.366243719135133	-2.51466	RGS5
APPBP2	-0.348698	7.49812395860938	-2.9528	0.0096497134975023	0.366243719135133	-2.51479	APPBP2
LOC101559451	-0.634724	2.72496198338079	-2.95264	0.00965287046742504	0.366243719135133	-2.51505	LOC101559451
CHEK1	-1.17933	2.28402179521544	-2.95239	0.00965788433585262	0.366243719135133	-2.51547	CHEK1
EID3	-0.581353	5.63347764911607	-2.95054	0.00969456889430581	0.366243719135133	-2.51853	EID3
WSCD2	0.979224308258463	3.61872199852507	2.95053117141832	0.00969478369914125	0.366243719135133	-2.51855	WSCD2
OR2G6	0.336229630234375	0.802039296932292	2.95015883839839	0.00970219771359283	0.366243719135133	-2.51917	OR2G6
ERVK13-1	-0.398044	3.64523652156458	-2.95016	0.00970222691838037	0.366243719135133	-2.51917	ERVK13-1
OR2AP1	0.825009191726367	1.34216307057542	2.9500265844264	0.00970483253149391	0.366243719135133	-2.51938	OR2AP1
STX18-AS1	-0.603879	3.40409406144811	-2.9494	0.0097172943761	0.366243719135133	-2.52042	STX18-AS1
XLOC_l2_004595	-0.742761	4.6158140796481	-2.949	0.00972536840329473	0.366243719135133	-2.52109	XLOC_l2_004595
GXYLT1P3	-1.06088	2.34492248763171	-2.94835	0.00973833113243095	0.366243719135133	-2.52216	GXYLT1P3
CKMT2-AS1	-0.63392	1.50106299101289	-2.9482	0.00974138358422384	0.366243719135133	-2.52242	CKMT2-AS1
XLOC_l2_005314	0.892677845376827	8.94973929845664	2.94773832958914	0.00975053103425437	0.366243719135133	-2.52317	XLOC_l2_005314
LOC407835	0.374136980020186	9.21363675759994	2.94722354426245	0.00976084071854933	0.366243719135133	-2.52403	LOC407835
TCEAL6	-0.317746	7.05322633306055	-2.94532	0.0097989783669548	0.366253353976743	-2.52717	TCEAL6
GABPB2	-0.417612	6.49803223914609	-2.94407	0.00982431574674466	0.366253353976743	-2.52926	GABPB2
lnc-AVEN-1	-0.49507	2.13939361175663	-2.94386	0.00982854835717167	0.366253353976743	-2.5296	lnc-AVEN-1
ZC3H12A	0.184398344416667	7.35687882379297	2.94250113005154	0.00985591597564352	0.366253353976743	-2.53185	ZC3H12A
SMARCC1	-0.256255	8.23802997540039	-2.94239	0.00985814563156008	0.366253353976743	-2.53203	SMARCC1
KRBOX4	-0.351692	5.32461752602943	-2.94147	0.00987678572510261	0.366253353976743	-2.53355	KRBOX4
LOC644285	-0.324611	10.9655735676949	-2.9412	0.00988223353134454	0.366253353976743	-2.534	LOC644285
ABCB1	-0.977308	3.89014344163802	-2.94099	0.00988657261398266	0.366253353976743	-2.53435	ABCB1
MUC8	1.08318785254544	5.18817665912702	2.94085404367167	0.00988928887215792	0.366253353976743	-2.53457	MUC8
LOC100131289	-1.06925	3.09678323765286	-2.94074	0.00989157347204767	0.366253353976743	-2.53476	LOC100131289
KCND3-IT1	1.40963088744802	8.98468718316207	2.93980729668911	0.00991055520917239	0.366253353976743	-2.53631	KCND3-IT1
MSMP	-0.92792	2.46172243975963	-2.9398	0.00991078833104658	0.366253353976743	-2.53633	MSMP
TBC1D8B	-0.318676	1.14359687651242	-2.93771	0.00995324153763257	0.366253353976743	-2.53977	TBC1D8B
DSCR8	1.48347179983385	2.74366862370612	2.93753818511223	0.00995680943786898	0.366253353976743	-2.54006	DSCR8
lnc-ZNF132-1	-0.650086	4.38673412672428	-2.93744	0.0099587470843375	0.366253353976743	-2.54022	lnc-ZNF132-1
CLCN1	0.923825361141275	3.83051291946712	2.93721020995863	0.00996351240788528	0.366253353976743	-2.54061	CLCN1
VAV3	-0.409322	9.56009085912532	-2.93688	0.00997021423685266	0.366253353976743	-2.54115	VAV3
CHMP6	0.341817366052624	6.94228377441082	2.93487372493682	0.0100113919502538	0.366253353976743	-2.54447	CHMP6
lnc-DBH-1	0.585251716890625	5.61169803641016	2.93436640857241	0.0100218176141483	0.366253353976743	-2.54531	lnc-DBH-1
GUCY2GP	0.965331460912891	2.43475444027533	2.93428844968669	0.0100234206575011	0.366253353976743	-2.54544	GUCY2GP
C3orf33	-1.03822	2.07803487635944	-2.9342	0.0100252792242891	0.366253353976743	-2.54559	C3orf33
ZNF223	-0.526036	5.34938426643307	-2.93349	0.0100398148101656	0.366253353976743	-2.54676	ZNF223
ISLR	0.505026266063747	4.97796127554581	2.93337723843792	0.0100421761907582	0.366253353976743	-2.54695	ISLR
lnc-SLC7A6OS-2	-0.648086	1.04612416296211	-2.93325	0.0100447681070795	0.366253353976743	-2.54716	lnc-SLC7A6OS-2
CCNF	-0.611787	1.29648897201973	-2.93291	0.0100517476197287	0.366253353976743	-2.54772	CCNF
lnc-CDKN1B-1	-1.05773	2.8342211417888	-2.93278	0.0100545070277357	0.366253353976743	-2.54794	lnc-CDKN1B-1
LOC101929129	0.774777230979995	4.03278552832901	2.93258866905848	0.0100584350549235	0.366253353976743	-2.54826	LOC101929129
LOC101927356	0.627979309209169	1.8112928303518	2.93146942472849	0.0100815560059852	0.366253353976743	-2.55011	LOC101927356
LSG1	-0.476761	8.1222701396237	-2.93084	0.0100944877264642	0.366253353976743	-2.55114	LSG1
DDX11-AS1	-0.836045	1.45643245483789	-2.93017	0.0101085442006638	0.366253353976743	-2.55226	DDX11-AS1
ZNF502	-0.562202	6.47931141375267	-2.92914	0.0101298941260243	0.366253353976743	-2.55397	ZNF502
DNAJA2	-0.33901	6.1400964012474	-2.92851	0.0101429308668067	0.366253353976743	-2.555	DNAJA2
MAGEA10-MAGEA5	0.583110115365755	1.2012829628528	2.92778481714599	0.0101580387778162	0.366253353976743	-2.5562	MAGEA10-MAGEA5
RNF123	0.475015804739841	6.08887276003633	2.92754631026847	0.0101630090412332	0.366253353976743	-2.5566	RNF123
MYOG	1.76136350411514	5.22564607366574	2.92754583847507	0.0101630188753266	0.366253353976743	-2.5566	MYOG
lnc-RPS27A-1	-0.465723	2.46556471509026	-2.92639	0.0101872118350962	0.366253353976743	-2.55852	lnc-RPS27A-1
LOC101928659	-0.93661	4.03909657120811	-2.92602	0.0101947732170462	0.366253353976743	-2.55912	LOC101928659
LOC100505920	0.490304533909691	1.28943442472914	2.92418952121354	0.0102332139455642	0.366253353976743	-2.56215	LOC100505920
FBXO3	-0.345764	4.50937050089713	-2.92394	0.0102383753586085	0.366253353976743	-2.56256	FBXO3
KCNJ12	-0.452849	0.908799815490234	-2.9238	0.010241332897927	0.366253353976743	-2.56279	KCNJ12
THPO	-0.32804	1.24275723374447	-2.92345	0.0102486612889349	0.366253353976743	-2.56337	THPO
ADAMTS17	-0.641094	1.70956570520651	-2.923	0.0102581741641765	0.366253353976743	-2.56412	ADAMTS17
TMEM182	-0.863132	2.98978524054925	-2.92187	0.0102818963465716	0.366253353976743	-2.56598	TMEM182
BTBD2	0.477258851943359	7.61777946600879	2.92144130764132	0.0102910433827455	0.366253353976743	-2.5667	BTBD2
NCK1-AS1	-0.507169	3.75444370458984	-2.92138	0.0102922591941003	0.366253353976743	-2.56679	NCK1-AS1
CLK1	-0.367568	8.33997336978366	-2.92122	0.0102958168424262	0.366253353976743	-2.56707	CLK1
LOC729970	-1.06343	2.4693691175791	-2.92079	0.0103046973455814	0.366253353976743	-2.56777	LOC729970
DEGS2	0.47131485268581	6.70107941306217	2.9207545782345	0.01030554369331	0.366253353976743	-2.56783	DEGS2
SSPO	0.393779237381959	3.10673611559277	2.92061035356816	0.0103085915354387	0.366253353976743	-2.56807	SSPO
SLC4A2	0.778229596689973	3.80505432474811	2.92001014516627	0.0103212849564288	0.366253353976743	-2.56906	SLC4A2
LINC01564	0.742372072411198	2.06587267864479	2.91945683394815	0.010333000099321	0.366253353976743	-2.56998	LINC01564
PTPN1	-0.194941	9.61115884488997	-2.91933	0.0103357810080017	0.366253353976743	-2.5702	PTPN1
LMNA	0.7623782985612	7.71834290323112	2.91902371354531	0.0103421795266476	0.366253353976743	-2.5707	LMNA
SV2A	0.412588605949868	2.76635237294108	2.91874936918414	0.010347998019762	0.366253353976743	-2.57115	SV2A
lnc-RP11-419C23	0.646900542971483	4.20475721324082	2.91871954610709	0.0103486307216876	0.366253353976743	-2.5712	lnc-RP11-419C23
LOC389602	0.992782312162054	5.09982898248876	2.9180683636249	0.0103624550957152	0.366253353976743	-2.57228	LOC389602
LOC440040	1.50368690446771	1.91271353030521	2.91764295964625	0.0103714960082334	0.366253353976743	-2.57298	LOC440040
GPR37L1	1.00755280761706	4.02286064950527	2.91740902299119	0.0103764710367687	0.366253353976743	-2.57337	GPR37L1
GALT	0.274004792275131	5.80724865126283	2.91651284296027	0.0103955512757395	0.366460250519081	-2.57485	GALT
OR2AG2	0.756824579639992	4.6986348000274	2.91613694989485	0.0104035644701246	0.366460250519081	-2.57547	OR2AG2
SLC25A12	-0.392486	7.80747045072498	-2.91489	0.0104302492146388	0.367025691018685	-2.57754	SLC25A12
ZRANB2-AS1	-0.706774	1.96097	-2.91328	0.010464571913738	0.367374086267059	-2.58019	ZRANB2-AS1
lnc-PARN-3	0.642765205443879	5.85685201669472	2.91214425571582	0.0104890528110801	0.367374086267059	-2.58207	lnc-PARN-3
RSPH9	0.955767647739584	5.79449601081315	2.91213229969619	0.0104893098306792	0.367374086267059	-2.58209	RSPH9
MAGEB5	0.466401052906639	1.88608125631986	2.91194951436875	0.0104932399483617	0.367374086267059	-2.58239	MAGEB5
XLOC_l2_002729	-0.829039	2.6699108679176	-2.91194	0.0104933617919849	0.367374086267059	-2.5824	XLOC_l2_002729
REEP1	1.46595103811187	5.67611504302115	2.9113703982584	0.0105057011770957	0.367433439344826	-2.58335	REEP1
ARRDC1-AS1	-0.3429	4.27293359868698	-2.91016	0.0105316918010207	0.367710417150578	-2.58534	ARRDC1-AS1
LOC102724323	0.91161843470567	2.55762038337758	2.90959551783933	0.0105439825081278	0.367710417150578	-2.58628	LOC102724323
TARDBP	-0.317678	7.55874768032285	-2.90923	0.0105517965829202	0.367710417150578	-2.58688	TARDBP
lnc-NTM-4	1.36140110539779	4.73015369686296	2.90855781676386	0.0105664270948195	0.367710417150578	-2.588	lnc-NTM-4
lnc-CHAD-5	0.495018808891929	2.02044072029453	2.90853685088624	0.0105668810490549	0.367710417150578	-2.58803	lnc-CHAD-5
CNTNAP1	1.1885883887314	6.04764122459161	2.90498838284676	0.0106439875030562	0.368213407922254	-2.5939	CNTNAP1
lnc-OIP5-1	-0.698384	1.75570981153935	-2.90415	0.0106623131006981	0.368213407922254	-2.59528	lnc-OIP5-1
lnc-CMTM5-1	1.77363602617058	8.01798	2.90352932704288	0.0106758511107697	0.368213407922254	-2.59631	lnc-CMTM5-1
lnc-COL24A1-1	-0.847714	2.75424182911979	-2.9035	0.0106764510410378	0.368213407922254	-2.59635	lnc-COL24A1-1
CEP97	-0.765383	2.56926559655866	-2.90346	0.0106773711166529	0.368213407922254	-2.59642	CEP97
CCR6	-0.429708	8.20755239643066	-2.90278	0.0106922705338994	0.368213407922254	-2.59755	CCR6
CRYAA	0.431763567056121	4.23870168061387	2.90168013021712	0.0107163685688915	0.368213407922254	-2.59936	CRYAA
lnc-RNF24-2	-0.255585	6.99932856563372	-2.90164	0.0107172022196094	0.368213407922254	-2.59942	lnc-RNF24-2
STK26	-0.496727	9.77674357023276	-2.90146	0.0107211837603357	0.368213407922254	-2.59972	STK26
PIK3C3	-0.204775	8.74317157782585	-2.90065	0.0107389797059499	0.368213407922254	-2.60106	PIK3C3
LINC01301	0.202704958649889	1.58111156318904	2.90057328155573	0.0107406922886159	0.368213407922254	-2.60119	LINC01301
HBM	0.972594192329002	12.9739969244731	2.90057247705941	0.0107407099875195	0.368213407922254	-2.60119	HBM
ANKAR	-0.63367	5.64762220142044	-2.90056	0.010741083170645	0.368213407922254	-2.60122	ANKAR
LOC389834	-0.699932	1.62207677391064	-2.90053	0.0107415547840966	0.368213407922254	-2.60126	LOC389834
lnc-SLC1A4-1	0.581826547807031	1.09500274952591	2.8997099132847	0.0107597027524045	0.368213407922254	-2.60262	lnc-SLC1A4-1
MRPL28	0.31793553622539	8.51724915021608	2.89962210144961	0.0107616381149641	0.368213407922254	-2.60276	MRPL28
BCL9	-0.531659	4.32064544964616	-2.89958	0.0107626688468585	0.368213407922254	-2.60284	BCL9
SIDT2	-0.516246	7.90482764674447	-2.89807	0.0107958539971478	0.368449268470923	-2.60532	SIDT2
lnc-HPS4-1	1.01429210835065	2.18597758721712	2.89800797158205	0.0107972739003201	0.368449268470923	-2.60543	lnc-HPS4-1
AKT1	1.45443820812112	10.3113150596296	2.89781312332996	0.01080158342099	0.368449268470923	-2.60575	AKT1
ZNF807	-0.678688	3.30622604271055	-2.89699	0.0108197010443697	0.368702941808137	-2.6071	ZNF807
LOC100270804	-0.556163	4.76157800558659	-2.89395	0.0108874189758567	0.369644796150809	-2.61213	LOC100270804
LOC102723780	-0.586135	5.85726686076648	-2.89392	0.0108880785606615	0.369644796150809	-2.61218	LOC102723780
ALG6	-0.314648	7.81607979269759	-2.89352	0.0108969242907543	0.369644796150809	-2.61284	ALG6
TTI1	0.451019299727214	8.80073235988509	2.89316247143802	0.0109049427021077	0.369644796150809	-2.61343	TTI1
FLJ36777	-0.223052	2.60921493171309	-2.89293	0.0109101345389777	0.369644796150809	-2.61381	FLJ36777
HMG20B	0.728460388214852	8.9725527145039	2.89270738036778	0.0109151086182931	0.369644796150809	-2.61418	HMG20B
lnc-NPFFR2-2	1.13280934786757	2.70697784364239	2.89211913505506	0.0109282626550821	0.369644796150809	-2.61515	lnc-NPFFR2-2
TNS2	0.644287256303385	1.36693177686719	2.89180909257106	0.0109352018840256	0.369644796150809	-2.61566	TNS2
ZNF525	-0.297855	6.82107341492135	-2.89143	0.010943713257999	0.369644796150809	-2.61629	ZNF525
PFN4	-0.748639	2.23565144730937	-2.89017	0.0109720366410531	0.370239203176101	-2.61838	PFN4
PCNXL4	-0.329273	5.84790896721693	-2.88846	0.0110104460103461	0.370860485269337	-2.62119	PCNXL4
lnc-CHFR-1	0.624482987703256	1.24965246212962	2.88833960128295	0.0110131480988927	0.370860485269337	-2.62139	lnc-CHFR-1
PTGS1	0.740408484485545	6.21281399738001	2.88791703900926	0.0110226783860469	0.370860485269337	-2.62209	PTGS1
SHISA8	0.492965316148678	5.43070255552955	2.88731400572417	0.0110362928644615	0.370956990926203	-2.62308	SHISA8
DUXA	1.04675970476042	1.76033498715755	2.88664811561776	0.0110513454862885	0.37110160134891	-2.62418	DUXA
PEX5	-0.476542	1.14175000173275	-2.88592	0.0110678706585531	0.371295330547379	-2.62539	PEX5
lnc-SHH-1	0.501976428107682	0.856232190368294	2.88476969427126	0.0110939156407405	0.371807735843071	-2.62728	lnc-SHH-1
lnc-LUZP1-1	0.938207175349739	3.93833315272943	2.88328919783254	0.0111275803317536	0.372241834212107	-2.62973	lnc-LUZP1-1
MAP3K6	0.278038230652438	4.5490746687812	2.88325167251099	0.011128434904603	0.372241834212107	-2.62979	MAP3K6
TCL1A	-1.25824	11.3681	-2.88194	0.011158351216433	0.372881204250986	-2.63195	TCL1A
LOC100505771	-0.438176	8.86250779954648	-2.88076	0.0111854042780826	0.373423748239277	-2.63391	LOC100505771
BOLA3-AS1	0.284707813092966	2.98108673126003	2.87937060866777	0.0112171655488354	0.373866126406417	-2.63619	BOLA3-AS1
LAMTOR5	-0.278598	10.6540228974414	-2.87801	0.0112484978751853	0.373866126406417	-2.63844	LAMTOR5
DBT	-0.491321	4.4017063161571	-2.87651	0.0112830533683727	0.373866126406417	-2.64091	DBT
LOC101927712	-0.457683	7.09480581309681	-2.87591	0.0112968625387385	0.373866126406417	-2.6419	LOC101927712
lnc-PXDN-3	1.15929337189293	4.25726142330193	2.8750842951041	0.0113159624245752	0.373866126406417	-2.64326	lnc-PXDN-3
PLXDC1	-0.71329	3.92289426923815	-2.87465	0.0113260506154227	0.373866126406417	-2.64398	PLXDC1
ZNF547	-0.754249	2.58789412162129	-2.87458	0.0113277158599658	0.373866126406417	-2.6441	ZNF547
lnc-C20orf166-2	1.22202989921966	5.9967919900334	2.87446550773542	0.0113302949428697	0.373866126406417	-2.64428	lnc-C20orf166-2
lnc-ACTR3C-1	-0.750205	1.7463802569082	-2.87385	0.0113445471901959	0.373866126406417	-2.6453	lnc-ACTR3C-1
LOC101929066	0.454453711713908	1.63905453420789	2.87291640804691	0.0113662532051691	0.373866126406417	-2.64684	LOC101929066
lnc-DLL1-3	0.713198579169047	2.05370556934178	2.87284479479954	0.0113679182035228	0.373866126406417	-2.64696	lnc-DLL1-3
TUG1	-0.314233	7.2993485993816	-2.87262	0.0113732251205774	0.373866126406417	-2.64733	TUG1
LOC101927841	-0.987699	1.91277089229687	-2.87222	0.0113825348379403	0.373866126406417	-2.64799	LOC101927841
TTI2	-0.491032	4.05850431015742	-2.87071	0.0114176801254408	0.373866126406417	-2.65048	TTI2
LOC100289230	-0.38881	7.44644049174238	-2.8702	0.0114294699828794	0.373866126406417	-2.65131	LOC100289230
TSHB	0.427673286650713	3.37087234887543	2.86966115181868	0.0114421780147768	0.373866126406417	-2.65221	TSHB
OR8J1	0.993569775152735	2.00128280391937	2.86937550957539	0.011448863792226	0.373866126406417	-2.65268	OR8J1
ZNF576	-0.293914	6.38798909781266	-2.8683	0.0114740782891233	0.373866126406417	-2.65445	ZNF576
lnc-AP3S1-5	-0.605885	1.20671235086185	-2.86653	0.0115155711907627	0.373866126406417	-2.65736	lnc-AP3S1-5
PLAC8L1	-0.815785	2.87528482842155	-2.86642	0.0115182570438491	0.373866126406417	-2.65755	PLAC8L1
C11orf30	-0.312732	6.10842	-2.86626	0.0115220907565843	0.373866126406417	-2.65782	C11orf30
PARN	-0.240346	5.36482274302793	-2.86609	0.0115261547939075	0.373866126406417	-2.6581	PARN
DUSP3	0.413215040740757	7.19004895063079	2.86505460263632	0.0115504647615646	0.373866126406417	-2.6598	DUSP3
ITFG3	0.182555896518879	4.60777300647363	2.86461190158142	0.0115609238021001	0.373866126406417	-2.66053	ITFG3
C8orf37	-0.582888	3.21038342301224	-2.86452	0.0115630077073638	0.373866126406417	-2.66068	C8orf37
LOC100147773	-0.575838	3.50103477455664	-2.86431	0.0115680213411858	0.373866126406417	-2.66102	LOC100147773
FAM89B	0.39201313155926	9.94650608637403	2.86403759369883	0.0115745058645981	0.373866126406417	-2.66148	FAM89B
CEP120	-0.451373	4.88620571736667	-2.86389	0.0115780922944783	0.373866126406417	-2.66173	CEP120
LINC01482	0.620539505152568	4.50289596326226	2.86369529449168	0.0115826084394427	0.373866126406417	-2.66204	LINC01482
AGTRAP	0.575934104187242	7.79181724247695	2.8636552726153	0.0115835561590333	0.373866126406417	-2.66211	AGTRAP
lnc-PMM2-6	-0.350779	9.52693641926953	-2.86361	0.0115845514570577	0.373866126406417	-2.66218	lnc-PMM2-6
MIR3916	-0.299092	9.1798072516123	-2.86279	0.0116041560097042	0.373866126406417	-2.66354	MIR3916
ZNF790-AS1	-0.961456	5.07451620706515	-2.86225	0.0116168054559995	0.373866126406417	-2.66442	ZNF790-AS1
ZNF621	-0.381655	6.11339918970527	-2.86214	0.0116195732003312	0.373866126406417	-2.66461	ZNF621
C1orf220	-0.654291	3.33534726527613	-2.86197	0.0116234153370369	0.373866126406417	-2.66488	C1orf220
ZMAT1	-0.579898	6.25982152881198	-2.86197	0.0116235751934533	0.373866126406417	-2.66489	ZMAT1
CXCL11	0.674718300256119	1.06038711704277	2.86196338732672	0.0116236892038506	0.373866126406417	-2.66489	CXCL11
lnc-STK32C-2	0.639675518316063	3.05481075343711	2.86086179232906	0.011649892765856	0.373866126406417	-2.66671	lnc-STK32C-2
lnc-ROBO2-1	1.46644376875015	1.59210095721477	2.86004786549379	0.0116692905202695	0.373866126406417	-2.66805	lnc-ROBO2-1
R3HDML	1.61600939860104	2.52519330936172	2.85900886874927	0.0116940979016273	0.373866126406417	-2.66976	R3HDML
ARFRP1	0.545083542300651	6.8860097165416	2.85794239251287	0.0117196147814183	0.373866126406417	-2.67152	ARFRP1
GPM6B	-0.909368	2.72482548503761	-2.85764	0.0117269260041849	0.373866126406417	-2.67202	GPM6B
PRR21	1.14263661811862	4.52349105553327	2.85607641109482	0.0117643913305965	0.373866126406417	-2.67459	PRR21
lnc-TAF4B-4	0.938999143846743	5.03915269363939	2.85592168462681	0.0117681116520963	0.373866126406417	-2.67485	lnc-TAF4B-4
ZBED5	-0.517522	10.2347316895417	-2.85577	0.0117716530542475	0.373866126406417	-2.67509	ZBED5
DIDO1	-0.281664	7.40812303988835	-2.85552	0.0117777978287745	0.373866126406417	-2.67551	DIDO1
SLC39A6	-0.594618	4.09844065483398	-2.85514	0.011786863767738	0.373866126406417	-2.67613	SLC39A6
LOC101928829	-0.713399	1.61152606800625	-2.85492	0.0117921327098373	0.373866126406417	-2.67649	LOC101928829
ZNF606	-0.619882	3.72907786454681	-2.85485	0.0117939765092159	0.373866126406417	-2.67662	ZNF606
DSE	0.316309460810542	9.17849865992806	2.85463541788871	0.0117990836590822	0.373866126406417	-2.67697	DSE
lnc-SPATA19-1	0.42580631184479	1.07715646009635	2.85446821716745	0.0118031155058938	0.373866126406417	-2.67724	lnc-SPATA19-1
MCCC2	-0.554386	4.06937657494954	-2.85336	0.0118299018613224	0.373866126406417	-2.67907	MCCC2
lnc-RALGDS-2	-0.450174	3.03580540356404	-2.85309	0.0118365091510863	0.373866126406417	-2.67952	lnc-RALGDS-2
L3HYPDH	-0.668411	3.90075911208769	-2.85191	0.0118650774108574	0.373866126406417	-2.68146	L3HYPDH
TIGD1	-0.643353	4.45835246738093	-2.85167	0.0118708681221124	0.373866126406417	-2.68186	TIGD1
TANC1	-1.22091	1.71348	-2.85161	0.0118721729816779	0.373866126406417	-2.68195	TANC1
ZNF776	-0.416353	6.09596985872064	-2.85143	0.0118766926835529	0.373866126406417	-2.68225	ZNF776
PLEKHA2	-0.323661	11.628991311706	-2.85115	0.0118834857907415	0.373866126406417	-2.68271	PLEKHA2
lnc-CDK2AP1-1	1.86602	8.8074052691403	2.85096285034791	0.0118879526320841	0.373866126406417	-2.68302	lnc-CDK2AP1-1
SNORA71B	0.997613310278515	5.54601555520905	2.84986447002981	0.011914657588169	0.373866126406417	-2.68482	SNORA71B
lnc-CDK20-1	1.15111745274557	2.6086339191207	2.84938043443732	0.011926444481647	0.373866126406417	-2.68562	lnc-CDK20-1
RBM41	-0.422919	5.8577912802819	-2.84934	0.0119273150054558	0.373866126406417	-2.68568	RBM41
lnc-C1orf195-2	0.56006006911892	5.47994749246867	2.84899922431028	0.0119357354272202	0.373866126406417	-2.68625	lnc-C1orf195-2
CCDC71	-0.324188	6.18643389959334	-2.8486	0.0119454518173208	0.373866126406417	-2.68691	CCDC71
LOC100132077	-0.443141	5.81674169681654	-2.84812	0.0119572791487571	0.373866126406417	-2.6877	LOC100132077
ZMAT4	-1.02319	2.87137629617255	-2.84764	0.0119688302683404	0.373866126406417	-2.68848	ZMAT4
LOC644656	-0.486231	6.68253672752831	-2.84757	0.0119705873270713	0.373866126406417	-2.6886	LOC644656
ZNF675	-0.305402	8.7740307779944	-2.84686	0.0119881171069483	0.373866126406417	-2.68978	ZNF675
GLIS1	1.00814573900976	4.03727702851855	2.84505576001811	0.012032260616727	0.373866126406417	-2.69274	GLIS1
AGAP9	-0.329903	7.17531212369293	-2.84503	0.0120329699674709	0.373866126406417	-2.69279	AGAP9
lnc-ARFIP1-1	-0.945604	2.28307126058516	-2.84394	0.0120596930796589	0.373866126406417	-2.69458	lnc-ARFIP1-1
ZGRF1	-0.367424	2.95142594314466	-2.84358	0.0120686038678246	0.373866126406417	-2.69517	ZGRF1
ZNF264	-0.399237	9.17645325975339	-2.84342	0.0120725650851714	0.373866126406417	-2.69544	ZNF264
lnc-UQCRFS1-7	-0.48455	9.70973013032097	-2.84319	0.0120782556581056	0.373866126406417	-2.69582	lnc-UQCRFS1-7
LOC284009	0.646412924873175	3.56651473585898	2.84246929178733	0.0120959821653077	0.373866126406417	-2.697	LOC284009
lnc-GALNTL4-2	0.720045548692296	5.4007362391825	2.84243264231777	0.0120968874345153	0.373866126406417	-2.69706	lnc-GALNTL4-2
FAM208A	-0.396945	6.42887547030482	-2.84237	0.0120983147642882	0.373866126406417	-2.69715	FAM208A
XLOC_l2_009439	0.956210477421164	3.32122706750824	2.84200480990936	0.0121074600894321	0.373866126406417	-2.69776	XLOC_l2_009439
lnc-DEC1-2	0.789978243575074	1.1248388615792	2.84181018189305	0.0121122727380787	0.373866126406417	-2.69808	lnc-DEC1-2
RARA	1.12849987614258	8.97792762328092	2.84101785226866	0.0121318842165133	0.373866126406417	-2.69939	RARA
CCNB3	-1.1466	2.74303558590527	-2.84097	0.0121331197304336	0.373866126406417	-2.69947	CCNB3
ARHGAP6	0.756369789867447	2.55869226045951	2.8408315110995	0.0121365009544269	0.373866126406417	-2.69969	ARHGAP6
ZNF615	-0.313769	5.60131927914301	-2.84054	0.0121436613398978	0.373866126406417	-2.70017	ZNF615
C2orf88	1.06109489273607	6.57571330238522	2.84006318424657	0.0121555548634185	0.373866126406417	-2.70096	C2orf88
FCRL3	-0.769569	6.66487602495872	-2.84	0.0121570428145834	0.373866126406417	-2.70106	FCRL3
IL24	-0.443886	2.64330892312363	-2.83987	0.0121602304617873	0.373866126406417	-2.70127	IL24
ZNF426	-0.330697	6.59792295471322	-2.83974	0.01216347245078	0.373866126406417	-2.70148	ZNF426
RASGRF2-AS1	-1.1918	2.05491632113278	-2.83942	0.0121714417817847	0.373866126406417	-2.70201	RASGRF2-AS1
NEUROG3	0.895115518002145	6.7441282959958	2.83910993277767	0.0121792351978672	0.373866126406417	-2.70253	NEUROG3
OR10H4	0.99209247913802	1.47898002976888	2.83897368589804	0.012182623456477	0.373866126406417	-2.70275	OR10H4
LINC00467	-0.465427	5.83046794091992	-2.83891	0.0121842234127236	0.373866126406417	-2.70286	LINC00467
FAM206A	-0.244789	4.63183285387812	-2.83847	0.0121951617604533	0.373869435142848	-2.70358	FAM206A
lnc-SGCG-1	1.18551242476565	5.17286324614063	2.83769713237458	0.012214414014989	0.373902204989523	-2.70485	lnc-SGCG-1
PDZRN3-AS1	0.757380480384378	2.24025848765378	2.83724535010288	0.0122256842561808	0.373902204989523	-2.70559	PDZRN3-AS1
lnc-VTI1A-2	1.58011564085365	5.56667129406094	2.83697918386886	0.012232328819193	0.373902204989523	-2.70603	lnc-VTI1A-2
GABPB1-AS1	-0.492327	6.05071204909759	-2.83669	0.0122395565364473	0.373902204989523	-2.70651	GABPB1-AS1
FAM69A	-0.592547	5.54456379309902	-2.83612	0.0122537696402981	0.37400541819902	-2.70744	FAM69A
LOC100131150	1.37434443941341	5.22202284203418	2.83562512069657	0.0122661860013816	0.374053657921991	-2.70826	LOC100131150
RAP1GAP	0.701634926833332	1.20840275638867	2.83504618667144	0.0122806895366898	0.374165404065782	-2.70921	RAP1GAP
ASNS	-0.452845	9.56774866908659	-2.83376	0.0123128810778689	0.374361891422981	-2.71132	ASNS
lnc-RPL3-1	1.95144385227423	8.3014256086142	2.83334710204883	0.0123233515721692	0.374361891422981	-2.71201	lnc-RPL3-1
lnc-MEGF10-1	-0.298099	4.86182080234323	-2.83328	0.0123250792920904	0.374361891422981	-2.71212	lnc-MEGF10-1
ANKFY1	0.559231802875557	7.18021103933175	2.83277448893105	0.0123377616533111	0.374361891422981	-2.71295	ANKFY1
TIGD7	-0.612589	3.80715259179674	-2.83192	0.0123593307168026	0.374361891422981	-2.71436	TIGD7
ILF2	-0.346593	5.73547528137254	-2.83181	0.0123621662463691	0.374361891422981	-2.71454	ILF2
RASL11A	-0.64684	3.3084811386196	-2.83084	0.0123865245607856	0.374361891422981	-2.71613	RASL11A
lnc-INADL-2	-0.638233	4.32933763392083	-2.83038	0.0123982655455842	0.374361891422981	-2.71689	lnc-INADL-2
EMD	-0.427695	6.56244002159863	-2.83001	0.0124074874624586	0.374361891422981	-2.71749	EMD
ANGPT2	-0.915891	1.47907000419271	-2.82947	0.0124212117573983	0.374361891422981	-2.71838	ANGPT2
SECISBP2	-0.285145	5.20957565567161	-2.82882	0.0124377455554894	0.374361891422981	-2.71945	SECISBP2
LOC102723648	0.593929050754952	9.51081419889701	2.82829400091917	0.012451082137874	0.374361891422981	-2.72032	LOC102723648
LOC100289120	0.979424853559243	4.83415835267611	2.82757417730612	0.0124693819778579	0.374361891422981	-2.7215	LOC100289120
ADAT1	-0.36833	5.39428017493729	-2.82744	0.0124727538120326	0.374361891422981	-2.72172	ADAT1
BEST4	-0.546352	4.91863378618854	-2.82722	0.0124784340023749	0.374361891422981	-2.72209	BEST4
MUSK	1.20532823121576	3.91764840981478	2.82712956946501	0.012480698152722	0.374361891422981	-2.72223	MUSK
FLJ41455	-0.821877	3.63404953604385	-2.82701	0.0124837119242529	0.374361891422981	-2.72243	FLJ41455
ELP3	-0.35371	7.1947217409349	-2.82681	0.0124888091205652	0.374361891422981	-2.72275	ELP3
OFD1	-0.5731	8.47785327085326	-2.82621	0.0125041553495534	0.374361891422981	-2.72374	OFD1
ZNF773	-0.424725	6.5133672556123	-2.82613	0.0125061346745107	0.374361891422981	-2.72387	ZNF773
SLFN13	-0.519845	6.42693575209759	-2.82579	0.0125148789890533	0.374361891422981	-2.72444	SLFN13
PNN	-0.481107	4.32610624770423	-2.82504	0.0125339908689601	0.37442894351124	-2.72566	PNN
SARAF	-0.417311	12.2010526347487	-2.82485	0.012538813983169	0.37442894351124	-2.72597	SARAF
CNIH2	0.871989867013539	2.62989345746185	2.82432752201773	0.0125522459417683	0.374506075980848	-2.72684	CNIH2
CDC14C	0.862488973659895	7.17084011078177	2.82341153478874	0.0125757211787048	0.374680757975732	-2.72834	CDC14C
MOGS	0.994320625652174	11.9110856714778	2.82294366961271	0.0125877282417926	0.374680757975732	-2.72911	MOGS
GTF2A1	-0.2595	6.38341814304622	-2.82199	0.0126122587457111	0.374680757975732	-2.73068	GTF2A1
DHFRL1	-0.501907	5.35536621056074	-2.82199	0.0126122806182917	0.374680757975732	-2.73068	DHFRL1
lnc-PPIE-1	-0.769325	3.79642421071934	-2.8218	0.0126171020611364	0.374680757975732	-2.73099	lnc-PPIE-1
PTCD3	-0.55797	4.27438098971345	-2.82146	0.0126259348070012	0.374680757975732	-2.73155	PTCD3
ZNF732	-0.365865	7.11742920702488	-2.8191	0.0126867788818263	0.374680757975732	-2.73543	ZNF732
SCFD1	-0.447424	9.1381015278903	-2.81858	0.0127001903309728	0.374680757975732	-2.73628	SCFD1
PRDX2	0.608240399990232	6.51996950363379	2.81790604422855	0.0127177190001551	0.374680757975732	-2.73739	PRDX2
ADAMTS19-AS1	1.92281593277995	4.42298285507422	2.81787658556032	0.0127184829724081	0.374680757975732	-2.73744	ADAMTS19-AS1
EFCC1	-0.487988	1.7684255162833	-2.8175	0.0127282006773034	0.374680757975732	-2.73805	EFCC1
ZMYND19	-0.826487	3.23444127314153	-2.81746	0.0127294082834663	0.374680757975732	-2.73813	ZMYND19
lnc-CENPP-1	-0.357838	5.1869543084584	-2.81568	0.012775616959601	0.374680757975732	-2.74105	lnc-CENPP-1
KRTAP10-10	0.436221446109243	6.73324872800723	2.81503782445387	0.0127923120302051	0.374680757975732	-2.7421	KRTAP10-10
ZFP41	0.87947688243828	7.56565595440221	2.81442771942011	0.0128082335850053	0.374680757975732	-2.7431	ZFP41
OR1J1	-0.624009	3.41899480600508	-2.8138	0.0128245866733502	0.374680757975732	-2.74413	OR1J1
LOC101927837	-0.608869	3.66713061990983	-2.81321	0.0128399882336985	0.374680757975732	-2.7451	LOC101927837
CD200	-1.19932	3.8153942354084	-2.81164	0.0128813112600048	0.374680757975732	-2.74769	CD200
ATF6B	-0.325468	8.78033657018392	-2.81159	0.0128825263964956	0.374680757975732	-2.74776	ATF6B
CRYBA1	-0.647551	3.28322800560332	-2.81126	0.012891135850346	0.374680757975732	-2.7483	CRYBA1
ZNF792	-0.382447	4.03125397361668	-2.81091	0.0129004705534595	0.374680757975732	-2.74888	ZNF792
XLOC_l2_011048	1.03200273015247	4.39845367612832	2.81050783137362	0.012910988556195	0.374680757975732	-2.74954	XLOC_l2_011048
IGFBP2	1.12153479322539	4.65264615419929	2.81034534191965	0.0129152652464102	0.374680757975732	-2.74981	IGFBP2
UBL7-AS1	-0.313067	5.05641547891113	-2.81002	0.0129238406058425	0.374680757975732	-2.75034	UBL7-AS1
SNORA29	0.831380391892841	3.10276435807975	2.80979966188254	0.0129296375043218	0.374680757975732	-2.7507	SNORA29
ZNF767P	-0.319132	3.57426993546257	-2.80903	0.0129498468064073	0.374680757975732	-2.75196	ZNF767P
SMARCE1	-0.408415	7.35672194038346	-2.8089	0.0129534395798126	0.374680757975732	-2.75219	SMARCE1
DEFB128	0.594257715976284	1.77657270857134	2.8082139678472	0.0129714900871473	0.374680757975732	-2.75331	DEFB128
lnc-CLNS1A-1	-0.551951	2.15766737119264	-2.80816	0.0129729510613123	0.374680757975732	-2.7534	lnc-CLNS1A-1
GPR162	0.55972371453255	8.66927139728711	2.80792846112877	0.012979039669881	0.374680757975732	-2.75378	GPR162
HMGB4	1.0109585556817	3.45374699210908	2.80747955411735	0.0129909186323141	0.374680757975732	-2.75451	HMGB4
lnc-UCHL3-5	0.766223246589843	6.3532209418776	2.80742644372209	0.0129923247358288	0.374680757975732	-2.7546	lnc-UCHL3-5
TSNAX	-0.241319	7.79688581058008	-2.80717	0.0129989894900558	0.374680757975732	-2.75501	TSNAX
lnc-ZNF8-3	-0.622438	3.73232861831667	-2.80586	0.0130337829317495	0.374680757975732	-2.75717	lnc-ZNF8-3
ANKRD26	-0.342722	2.53618808706504	-2.80577	0.0130363336843125	0.374680757975732	-2.75732	ANKRD26
ROR1	-0.312876	0.967366210503134	-2.80575	0.0130366712904276	0.374680757975732	-2.75735	ROR1
LOC101928402	-0.411022	6.41314504177912	-2.80531	0.0130484086948374	0.374680757975732	-2.75807	LOC101928402
lnc-KANSL3-1	1.10277306528776	4.83385328706966	2.80481919763979	0.0130615337958628	0.374680757975732	-2.75888	lnc-KANSL3-1
RNF38	-0.265292	6.74141943714831	-2.80461	0.0130670818316745	0.374680757975732	-2.75922	RNF38
DEFB132	0.537228786127355	3.24151496364766	2.80432966980451	0.0130745680994159	0.374680757975732	-2.75968	DEFB132
lnc-RABL3-1	1.45646361418893	3.81473172880462	2.80419080743448	0.0130782677851872	0.374680757975732	-2.75991	lnc-RABL3-1
XLOC_l2_003758	1.39956063754492	7.14625072452246	2.80403627626528	0.013082386126548	0.374680757975732	-2.76017	XLOC_l2_003758
EMB	-0.308469	9.71724781125456	-2.80335	0.0131007438267471	0.374680757975732	-2.7613	EMB
C6orf106	0.306987292214711	7.32018729439121	2.80218733798819	0.0131317590829898	0.374680757975732	-2.7632	C6orf106
FGF7	-0.743832	2.04279883103241	-2.80214	0.0131329814713713	0.374680757975732	-2.76327	FGF7
LOC400682	-1.44889	2.54675600093978	-2.80209	0.0131342899657925	0.374680757975732	-2.76336	LOC400682
NCAM2	0.629083671283854	2.65248836844401	2.80173938188428	0.0131437482241711	0.374680757975732	-2.76394	NCAM2
lnc-HIST2H3PS2-3	0.907833815278776	6.5589107987748	2.80113294914589	0.0131599957746534	0.374680757975732	-2.76493	lnc-HIST2H3PS2-3
C9orf85	-0.246823	5.56409815381615	-2.80108	0.013161407903183	0.374680757975732	-2.76502	C9orf85
lnc-C9orf85-1	0.495816111769271	4.54044307711784	2.80060495793751	0.0131741575890301	0.374680757975732	-2.7658	lnc-C9orf85-1
lnc-FAM113B-5	-1.10935	2.21416095150983	-2.80056	0.0131753413913341	0.374680757975732	-2.76587	lnc-FAM113B-5
lnc-STX3-2	-0.436392	4.06296744737832	-2.80033	0.0131815522708585	0.374680757975732	-2.76625	lnc-STX3-2
VWF	0.426905384323865	3.15673168894904	2.80032180430815	0.0131817584448329	0.374680757975732	-2.76626	VWF
lnc-C21orf67-5	0.749296004648307	6.68689209045762	2.80030507577874	0.0131822076314764	0.374680757975732	-2.76629	lnc-C21orf67-5
ZBTB40	-0.40046	6.48133875421458	-2.79996	0.0131916068532324	0.374680757975732	-2.76686	ZBTB40
lnc-C1orf86-1	-0.528963	2.61507255296798	-2.79974	0.013197482810429	0.374680757975732	-2.76722	lnc-C1orf86-1
RANBP1	-0.701481	8.78684361684765	-2.79913	0.0132137942347567	0.374680757975732	-2.76822	RANBP1
lnc-EZH2-1	1.14073150911009	2.85497020110348	2.79912101582021	0.013214039214194	0.374680757975732	-2.76823	lnc-EZH2-1
KRTAP23-1	2.08544833414879	5.68758115252235	2.79813646627387	0.0132405640531498	0.374680757975732	-2.76985	KRTAP23-1
lnc-TMEM14A-2	-0.391711	0.836661338723112	-2.79799	0.0132444220904054	0.374680757975732	-2.77008	lnc-TMEM14A-2
KLK10	-0.734449	1.68081279914935	-2.7978	0.0132497284588117	0.374680757975732	-2.7704	KLK10
ABCC3	0.77463778823259	5.48030149193739	2.79707097319415	0.0132693278029227	0.374680757975732	-2.77159	ABCC3
ABCC5-AS1	1.3671696026263	7.63992739486393	2.79622679042684	0.0132921601561639	0.374680757975732	-2.77298	ABCC5-AS1
OTUD6B	-0.39095	5.20324349100833	-2.79607	0.0132963546383177	0.374680757975732	-2.77323	OTUD6B
PITPNM2	-0.399195	4.78972031287721	-2.79579	0.0133040913324768	0.374680757975732	-2.7737	PITPNM2
H2BFM	-0.543151	4.37546218420221	-2.79553	0.0133110383164371	0.374680757975732	-2.77412	H2BFM
LINC01207	1.20137991944251	1.85193675885049	2.79543035490171	0.0133137360427031	0.374680757975732	-2.77429	LINC01207
lnc-PBX1-2	0.72302765070026	3.59388559044544	2.79494976002119	0.0133267720606417	0.374680757975732	-2.77507	lnc-PBX1-2
FCRL1	-0.736611	4.85843463081022	-2.79433	0.013343641462131	0.374680757975732	-2.77609	FCRL1
UBE4A	-0.296928	10.0752767354648	-2.79428	0.0133450952421932	0.374680757975732	-2.77618	UBE4A
ZMYM2	-0.378036	8.06444828451204	-2.79419	0.0133473556104406	0.374680757975732	-2.77632	ZMYM2
LOC101927993	0.750973616743488	2.26157980769792	2.79355	0.0133648128223561	0.374680757975732	-2.77737	LOC101927993
NXPH3	-0.257091	0.822924728563151	-2.79297	0.0133805798536397	0.374680757975732	-2.77832	NXPH3
MBL1P	1.59382782171419	6.58518402802051	2.79227643677425	0.0133995115938017	0.374680757975732	-2.77946	MBL1P
ZNF10	-0.682341	4.90533694844655	-2.79215	0.0134028340092534	0.374680757975732	-2.77966	ZNF10
LCN2	1.52880526944856	6.31697642481933	2.79107149904982	0.0134324229942664	0.374680757975732	-2.78143	LCN2
CHPT1	0.371002248100726	6.91458016935654	2.79104404657306	0.0134331737378019	0.374680757975732	-2.78148	CHPT1
lnc-RP11-295K3	1.56804878303386	6.13388846486458	2.79099582678275	0.0134344925040712	0.374680757975732	-2.78156	lnc-RP11-295K3
lnc-PFKP-4	1.31348327139537	4.67914845454729	2.79097829361407	0.0134349720510011	0.374680757975732	-2.78159	lnc-PFKP-4
DUSP4	1.09087265824461	5.92348335260296	2.79030202524158	0.013453481234821	0.374680757975732	-2.7827	DUSP4
lnc-ATAD5-3	-0.290574	6.17372907496732	-2.79024	0.0134550450699883	0.374680757975732	-2.78279	lnc-ATAD5-3
DSCR9	0.286248941931251	2.32305750761901	2.78973142301103	0.0134691176140453	0.374680757975732	-2.78363	DSCR9
HDGF	0.75271277937175	8.81383937090658	2.78949503039543	0.0134756007117116	0.374680757975732	-2.78402	HDGF
ZNF260	-0.498018	5.80202824023692	-2.78911	0.0134861164773673	0.374680757975732	-2.78465	ZNF260
WDR18	1.1047682412565	10.7720049835566	2.78908453425533	0.0134868658114946	0.374680757975732	-2.78469	WDR18
SLC25A16	-0.212461	7.68143	-2.78857	0.013500908846385	0.374680757975732	-2.78553	SLC25A16
XLOC_l2_006166	-0.699451	1.5733614347788	-2.78852	0.0135024004322657	0.374680757975732	-2.78562	XLOC_l2_006166
OR10G4	0.672477843687185	5.37150824064242	2.78803461461545	0.0135157199477982	0.374749118552607	-2.78641	OR10G4
PRDM12	-0.481952	0.890549335001302	-2.78694	0.0135458231590823	0.375282355900098	-2.7882	PRDM12
PHC3	-0.600141	10.3521657714874	-2.7864	0.0135607929120628	0.375395806996316	-2.78909	PHC3
WDR19	-0.470543	4.7779272571875	-2.78537	0.013589252727979	0.375880909128312	-2.79078	WDR19
KLF17	-0.554047	12.4199380884818	-2.78412	0.0136239637742101	0.375880909128312	-2.79284	KLF17
DIRC3	-1.19362	2.97050177617904	-2.78401	0.0136268857132287	0.375880909128312	-2.79301	DIRC3
lnc-SIRT5-1	0.751913987151041	5.30440817235547	2.78379296380689	0.0136329005633533	0.375880909128312	-2.79336	lnc-SIRT5-1
LOC101928932	1.2052403358292	2.48709457602435	2.7834080822404	0.0136435819818101	0.375880909128312	-2.794	LOC101928932
OTOR	1.11746410736823	1.87797314632161	2.78301797160304	0.0136544167989484	0.375880909128312	-2.79463	OTOR
SLC19A2	-0.587493	5.58322744730475	-2.78271	0.0136629049752439	0.375880909128312	-2.79514	SLC19A2
CLDN19	0.389941179499352	4.05757498269369	2.78248047297819	0.0136693587906215	0.375880909128312	-2.79552	CLDN19
lnc-CISD2-1	-0.420817	4.00175109991126	-2.78223	0.0136763158130116	0.375880909128312	-2.79593	lnc-CISD2-1
lnc-THADA-4	-0.769252	2.67608023042122	-2.77925	0.0137594624720503	0.377865270115494	-2.80081	lnc-THADA-4
MTERF2	-0.601291	5.38876626853164	-2.7776	0.0138057342963887	0.378697513482472	-2.80351	MTERF2
DENND6A	-0.344716	9.49213645803158	-2.7773	0.0138142268813173	0.378697513482472	-2.804	DENND6A
lnc-PRSS3-1	0.634787599385677	2.98477238468763	2.77673676740322	0.0138300216021619	0.378697513482472	-2.80492	lnc-PRSS3-1
NFATC2IP	-0.311431	7.36663259065625	-2.77661	0.0138336490295886	0.378697513482472	-2.80514	NFATC2IP
LOC100134317	-2.37818	3.69379324221361	-2.77514	0.0138749826431705	0.378822879325081	-2.80754	LOC100134317
lnc-CHD9-1	-0.459833	6.27638130808464	-2.77489	0.0138821147899202	0.378822879325081	-2.80795	lnc-CHD9-1
PHACTR1	-0.391746	3.45804981948085	-2.77422	0.0139009151081333	0.378822879325081	-2.80904	PHACTR1
lnc-EVX1-5	1.2014680425181	5.07405980044512	2.77339290550275	0.0139243972634722	0.378822879325081	-2.8104	lnc-EVX1-5
RRAS2	-0.624251	8.13197123389779	-2.77335	0.013925607974834	0.378822879325081	-2.81047	RRAS2
lnc-WNT1-1	0.752826806354168	4.99098752343815	2.77290288272345	0.0139382797632672	0.378822879325081	-2.8112	lnc-WNT1-1
FAM151A	-0.346643	1.29329362307496	-2.77287	0.0139391650111798	0.378822879325081	-2.81125	FAM151A
PRDX6	0.860172860801448	11.0809243667594	2.77285850171348	0.0139395377533115	0.378822879325081	-2.81128	PRDX6
ASAP1	0.46537634491276	7.67743501139063	2.77189930440231	0.0139667533195021	0.378822879325081	-2.81285	ASAP1
SDC4	0.792626784199348	4.57846344231699	2.77179007987358	0.0139698556394853	0.378822879325081	-2.81302	SDC4
lnc-GATAD1-2	-0.486179	3.92005173602344	-2.77173	0.0139716145218031	0.378822879325081	-2.81313	lnc-GATAD1-2
MDM4	-0.313737	8.63130256817676	-2.77118	0.0139871073497509	0.378822879325081	-2.81402	MDM4
SPIC	-0.361808	1.0428380157022	-2.77099	0.0139926370770365	0.378822879325081	-2.81434	SPIC
ATF4	-0.412645	12.830409037242	-2.77064	0.0140025226093141	0.378822879325081	-2.81491	ATF4
lnc-TMEM206-4	-0.547629	1.57541790604772	-2.77063	0.0140028387606837	0.378822879325081	-2.81492	lnc-TMEM206-4
ZNF728	-0.419856	6.79733768039713	-2.76806	0.0140760939051973	0.380506469543783	-2.81912	ZNF728
LRRC34	-0.581467	1.68462919186914	-2.76753	0.0140914791510176	0.380624303828739	-2.82	LRRC34
lnc-LCP1-1	2.11430203052994	8.27547133048893	2.76621316259165	0.0141291478658806	0.380982704220231	-2.82215	lnc-LCP1-1
lnc-VPS18-1	1.59167221386719	4.58904611243411	2.76591449565612	0.0141377280685605	0.380982704220231	-2.82264	lnc-VPS18-1
lnc-SMARCC2-2	-0.978157	2.09269634990111	-2.76591	0.0141378575928771	0.380982704220231	-2.82265	lnc-SMARCC2-2
LEPREL2	0.259455734308005	3.79316458417184	2.76528216527449	0.0141559105196953	0.381171631154355	-2.82368	LEPREL2
lnc-GLYCTK-1	-0.873223	2.22650143827969	-2.76424	0.0141859944260522	0.381209651509573	-2.82539	lnc-GLYCTK-1
LAMA4	0.278718253530358	1.29907331476607	2.76412672942973	0.014189193208421	0.381209651509573	-2.82557	LAMA4
MED14	-0.239467	4.10155184090723	-2.76367	0.014202261368555	0.381209651509573	-2.82631	MED14
lnc-C17orf62-1	-0.390352	11.6416404726982	-2.76344	0.0142089265110862	0.381209651509573	-2.82669	lnc-C17orf62-1
LOC101928733	0.843508636406529	4.3237288532352	2.76331785103627	0.0142125382819473	0.381209651509573	-2.82689	LOC101928733
LOC644727	-0.471847	8.0189947067169	-2.76239	0.0142394608290809	0.381635238990584	-2.82841	LOC644727
DTNA	0.447661850923825	4.09367207115527	2.76165642042248	0.014260605606693	0.381712806157357	-2.82961	DTNA
DIS3L2	-0.388558	3.5374617838711	-2.76146	0.0142664263106284	0.381712806157357	-2.82994	DIS3L2
lnc-FAM182B-2	-0.698942	1.27350772237207	-2.75985	0.0143129794268069	0.381712806157357	-2.83256	lnc-FAM182B-2
GABRP	1.0343823797806	9.48577486662142	2.7596853232382	0.0143178361393814	0.381712806157357	-2.83283	GABRP
SLC8A3	0.815359203819325	2.2900157438156	2.75923754478886	0.0143308682851037	0.381712806157357	-2.83356	SLC8A3
LOC102724330	-0.71617	1.28572434933138	-2.75914	0.0143335748507518	0.381712806157357	-2.83372	LOC102724330
ZNF572	-0.599655	5.11187823870169	-2.75837	0.0143562681395085	0.381712806157357	-2.83499	ZNF572
lnc-AF131215	-0.489463	4.96768387109691	-2.75836	0.0143564062882052	0.381712806157357	-2.835	lnc-AF131215
ZKSCAN4	-0.344455	4.76540525308268	-2.75808	0.0143646148317483	0.381712806157357	-2.83546	ZKSCAN4
CHKA	-0.209818	7.07498803384961	-2.75738	0.0143850420442284	0.381712806157357	-2.8366	CHKA
LIN54	-0.300124	6.64878702922467	-2.7572	0.0143902224103473	0.381712806157357	-2.83689	LIN54
APLF	-0.555831	1.07534529254834	-2.75719	0.0143905632333703	0.381712806157357	-2.83691	APLF
ZNF107	-0.719489	6.50343570997337	-2.75708	0.0143938184362114	0.381712806157357	-2.83709	ZNF107
KRTAP4-11	0.756212655234634	8.54592620728372	2.75696576799068	0.014397163198635	0.381712806157357	-2.83728	KRTAP4-11
PPAPDC2	-0.584399	6.62539217694492	-2.75581	0.0144308917934386	0.382051689370657	-2.83916	PPAPDC2
MYL12B	-0.455497	11.9862525655316	-2.75569	0.0144345016098938	0.382051689370657	-2.83936	MYL12B
lnc-FUCA1-1	-0.91552	2.12082956722363	-2.75507	0.0144527275381122	0.382051689370657	-2.84038	lnc-FUCA1-1
LOC100507656	1.1930892744619	5.37433125172348	2.7546282380845	0.014465686751203	0.382051689370657	-2.8411	LOC100507656
CEP44	-0.641126	3.97943701717415	-2.75426	0.0144765405767523	0.382051689370657	-2.84171	CEP44
lnc-INO80C-1	0.956749894348868	5.38402761866402	2.75356856664748	0.0144968543862728	0.382051689370657	-2.84283	lnc-INO80C-1
TRPV1	-0.465133	3.74339970679941	-2.75349	0.0144990562862692	0.382051689370657	-2.84296	TRPV1
lnc-FLNA-1	0.520846557419921	4.10337896468848	2.75321487083703	0.0145072719394685	0.382051689370657	-2.84341	lnc-FLNA-1
CYP4F62P	0.812893396113023	6.01521815575104	2.75232335517703	0.0145335622835307	0.382051689370657	-2.84487	CYP4F62P
LINC01210	0.456660438513523	3.28465568350431	2.75201084387947	0.0145427889918696	0.382051689370657	-2.84538	LINC01210
lnc-C15orf44-1	-0.279617	2.81491204460599	-2.75174	0.01455075443739	0.382051689370657	-2.84582	lnc-C15orf44-1
AP3D1	0.286462362317708	7.96028832414258	2.75174044789661	0.0145507768445747	0.382051689370657	-2.84582	AP3D1
TRIM33	-0.331572	8.02103133857161	-2.75048	0.0145881306183356	0.382051689370657	-2.84789	TRIM33
lnc-UTS2R-1	0.799516992317837	2.81989938273822	2.75040203998167	0.0145903777302713	0.382051689370657	-2.84801	lnc-UTS2R-1
ADHFE1	-0.58526	4.86510114656955	-2.75019	0.0145967598058271	0.382051689370657	-2.84836	ADHFE1
ZNF479	-0.896275	2.54282199206042	-2.75006	0.0146004327539998	0.382051689370657	-2.84856	ZNF479
lnc-MYLIP-1	-0.958645	2.40236830780137	-2.74999	0.0146027041960854	0.382051689370657	-2.84869	lnc-MYLIP-1
CUEDC1	0.364554426257161	4.20741555109863	2.74976844995553	0.0146091607754713	0.382051689370657	-2.84905	CUEDC1
CIRBP-AS1	0.623466843611197	5.15923925855963	2.74876184101798	0.0146390502452874	0.382326775826075	-2.85069	CIRBP-AS1
LINC00598	0.304424863994792	1.23632099897526	2.74845263945349	0.014648243310321	0.382326775826075	-2.8512	LINC00598
POT1	-0.886704	6.6692662366596	-2.74821	0.0146553506695581	0.382326775826075	-2.85159	POT1
LINC00836	0.919196983516279	1.99460338902637	2.74792372373979	0.014663981784291	0.382326775826075	-2.85206	LINC00836
LOC389273	1.0436838137164	4.73420364273724	2.74717389969305	0.014686321669002	0.382338280179897	-2.85328	LOC389273
PLAUR	0.692455301671224	6.91014398326921	2.74716541233984	0.0146865747253344	0.382338280179897	-2.8533	PLAUR
lnc-SLC12A8-1	0.736255203338019	1.33819011798086	2.74654982155917	0.0147049402445931	0.382527910507424	-2.8543	lnc-SLC12A8-1
ARHGEF12	0.931539536159063	1.49677556345016	2.74567976743773	0.0147309353109626	0.382915577510864	-2.85573	ARHGEF12
MTRNR2L7	0.822679582200649	5.54486193235358	2.74487279548623	0.0147550853684318	0.38291943423597	-2.85704	MTRNR2L7
lnc-ARSJ-1	0.543162626881902	2.41619383638353	2.74475415622158	0.0147586390849098	0.38291943423597	-2.85724	lnc-ARSJ-1
FBXL19	1.25240859307728	6.47183867119443	2.74456316624322	0.0147643617314043	0.38291943423597	-2.85755	FBXL19
lnc-HDAC2-1	0.854464674342383	1.2974629600654	2.74353732643227	0.0147951357857745	0.383105929614484	-2.85923	lnc-HDAC2-1
ZNF484	-0.411981	4.90927167264961	-2.74353	0.0147954730691032	0.383105929614484	-2.85924	ZNF484
lnc-EIF1-1	0.618136529347527	3.98917551012168	2.74321404369337	0.0148048467585667	0.383105929614484	-2.85975	lnc-EIF1-1
lnc-SSH2-1	-0.817221	1.66404685658385	-2.74141	0.0148592707685047	0.383437341154565	-2.86271	lnc-SSH2-1
LOC101059976	-0.779879	1.24129620803242	-2.74119	0.0148656577471381	0.383437341154565	-2.86305	LOC101059976
PLK2	-0.673677	3.1493270666694	-2.74096	0.0148728304677546	0.383437341154565	-2.86344	PLK2
XLOC_l2_004817	-0.349779	5.27232601818926	-2.74062	0.0148830348331483	0.383437341154565	-2.86399	XLOC_l2_004817
ZNF169	-0.233816	7.36070373581478	-2.74032	0.0148920823502697	0.383437341154565	-2.86448	ZNF169
lnc-GRHL2-1	1.15611160556614	6.16827471100664	2.73964571398509	0.014912444881557	0.383437341154565	-2.86558	lnc-GRHL2-1
HECTD1	-0.433038	9.63584794429394	-2.7395	0.0149167800924315	0.383437341154565	-2.86581	HECTD1
ZNF850	-0.59769	2.99654748093509	-2.7389	0.0149348843128288	0.383437341154565	-2.86679	ZNF850
OR4A5	-0.480824	0.910698428410416	-2.73852	0.014946628659708	0.383437341154565	-2.86742	OR4A5
XLOC_l2_009332	-0.443722	2.19924843835254	-2.73813	0.014958258996772	0.383437341154565	-2.86805	XLOC_l2_009332
IKBKAP	-0.482375	4.60312405203327	-2.73811	0.0149589557642271	0.383437341154565	-2.86809	IKBKAP
PIK3IP1	-0.606025	6.66033489508659	-2.73737	0.0149815595827711	0.383437341154565	-2.8693	PIK3IP1
KCNH8	-1.29252	4.29322004502459	-2.73676	0.0149998626138446	0.383437341154565	-2.87028	KCNH8
AATBC	0.381471853860027	4.56162932858704	2.73675204976258	0.0150002542575722	0.383437341154565	-2.87031	AATBC
lnc-ISCU-1	-0.630976	2.69424568583053	-2.73608	0.0150207094703862	0.383437341154565	-2.8714	lnc-ISCU-1
LOC102724484	0.490100133012836	5.14700081125251	2.73548712767817	0.0150387956485071	0.383437341154565	-2.87237	LOC102724484
NKTR	-0.393534	9.82380300592682	-2.73546	0.0150395824175458	0.383437341154565	-2.87241	NKTR
lnc-AC073043	-0.420331	1.39372553454818	-2.73494	0.0150554056663405	0.383437341154565	-2.87326	lnc-AC073043
ZCCHC8	-0.31606	9.26611386935384	-2.73429	0.015075323008176	0.383437341154565	-2.87432	ZCCHC8
ASAP3	0.704460319965635	2.34214963427735	2.73397044885128	0.0150851341306554	0.383437341154565	-2.87485	ASAP3
PURB	-0.200596	8.1122678371569	-2.73387	0.0150881614938106	0.383437341154565	-2.87501	PURB
LOC101930010	0.617592760068359	2.8177453140778	2.73374490299917	0.0150920369210533	0.383437341154565	-2.87521	LOC101930010
lnc-C9orf50-5	0.59106901125625	1.32126995476289	2.73363721880573	0.0150953336532735	0.383437341154565	-2.87539	lnc-C9orf50-5
FAM109B	1.27424111548372	6.55950312723991	2.73363721256132	0.0150953338444651	0.383437341154565	-2.87539	FAM109B
lnc-DUOXA1-1	-0.516151	1.01386882000052	-2.73332	0.0151049155096416	0.383437341154565	-2.8759	lnc-DUOXA1-1
STRN3	-0.5318	3.4716399769681	-2.73291	0.0151175896211735	0.383437341154565	-2.87657	STRN3
ZC3H6	-0.439219	6.0198312191082	-2.73283	0.0151201137210498	0.383437341154565	-2.87671	ZC3H6
C19orf66	1.14436156965754	9.72440897169726	2.73254962651766	0.0151286691382537	0.383437341154565	-2.87716	C19orf66
LOC286272	-0.674555	5.26861519680651	-2.73166	0.0151561360329992	0.383457026639534	-2.87862	LOC286272
RIPK4	-0.522067	1.53151356286351	-2.73134	0.0151658226811335	0.383457026639534	-2.87914	RIPK4
LOC101927901	0.555601053671353	3.24898440349375	2.73113923892877	0.0151720045110528	0.383457026639534	-2.87947	LOC101927901
C2orf49	0.198248445716666	5.58616299888672	2.73107832435043	0.0151738788641252	0.383457026639534	-2.87956	C2orf49
CDRT8	-0.252823	1.03486955256645	-2.7304	0.0151946185809416	0.383700243902051	-2.88066	CDRT8
GVQW1	0.755336408201565	1.76486707971836	2.72928530081076	0.0152291508880349	0.384291146677607	-2.88249	GVQW1
RBSN	-0.230344	7.56260187927711	-2.72878	0.0152448161128212	0.384405443546084	-2.88332	RBSN
SYT15	0.452920247893212	3.78754846731082	2.72812621473521	0.0152649845442716	0.384633041217706	-2.88438	SYT15
lnc-CCDC8-1	1.6070411306819	10.638545668699	2.7274387426029	0.0152862765268383	0.384686014819245	-2.8855	lnc-CCDC8-1
lnc-TRPM6-4	1.16321902684245	6.41485863414649	2.72733878856583	0.0152893746330245	0.384686014819245	-2.88566	lnc-TRPM6-4
lnc-RP11-58E21	-0.697644	4.03087205180274	-2.72674	0.0153079609759597	0.384743782551046	-2.88664	lnc-RP11-58E21
C3orf35	-0.539564	3.75816510301218	-2.72655	0.0153139616809136	0.384743782551046	-2.88696	C3orf35
PEX1	-0.412378	5.87309227458724	-2.72592	0.0153333517408698	0.384950765159872	-2.88798	PEX1
HECA	-0.289806	11.8246229997217	-2.72531	0.0153524006387817	0.385104654221276	-2.88897	HECA
ZNF605	-0.56821	3.98844655057129	-2.72489	0.0153653143227926	0.385104654221276	-2.88965	ZNF605
SEC14L2	-0.655431	1.94928263507964	-2.72431	0.0153835714809239	0.385104654221276	-2.89061	SEC14L2
NKX2-3	1.18103025210286	5.79294818710612	2.72429190465727	0.0153841053931385	0.385104654221276	-2.89063	NKX2-3
STAM	-0.22314	4.67355968500983	-2.72289	0.0154278360294364	0.38561239333789	-2.89292	STAM
ATL2	-0.398877	4.8557395579056	-2.72288	0.0154280470640415	0.38561239333789	-2.89293	ATL2
LOC101928631	-0.679742	1.06943937722755	-2.72257	0.015437900567583	0.38561239333789	-2.89344	LOC101928631
WASH5P	1.95301704479557	9.03505118032487	2.72154978587968	0.015469845297467	0.385925762381804	-2.8951	WASH5P
ZNF33B	-0.400911	8.96290361646387	-2.72146	0.0154728057687259	0.385925762381804	-2.89526	ZNF33B
C18orf61	0.47529818961384	2.18953908832081	2.72100003840217	0.0154870901284845	0.386003141686126	-2.896	C18orf61
CCDC39	-0.799696	1.52839676097988	-2.72036	0.0155071560978535	0.386224407285644	-2.89704	CCDC39
GIN1	-0.341338	5.22874754482468	-2.71875	0.0155579291341792	0.386339461857548	-2.89967	GIN1
LOC101929726	-0.543874	1.44910000908542	-2.7175	0.0155974064085769	0.386339461857548	-2.90171	LOC101929726
XLOC_l2_015213	-0.404462	4.20260012695163	-2.71709	0.015610278491007	0.386339461857548	-2.90237	XLOC_l2_015213
ATXN7	1.30791393491879	5.52291614837924	2.7168625033885	0.0156174760216588	0.386339461857548	-2.90274	ATXN7
DYRK4	-0.381221	6.61146791019297	-2.71685	0.0156180117426367	0.386339461857548	-2.90277	DYRK4
AKR1C1	-0.574875	1.56421885311049	-2.71679	0.0156197656913115	0.386339461857548	-2.90286	AKR1C1
lnc-GTF2F2-2	-0.420137	4.43625760810027	-2.7165	0.0156288399719661	0.386339461857548	-2.90333	lnc-GTF2F2-2
lnc-MFSD4-1	-0.742755	1.33077377354037	-2.7165	0.0156288752171874	0.386339461857548	-2.90333	lnc-MFSD4-1
LINC00870	0.254485799624294	2.00939232904261	2.7163693619824	0.0156330868802006	0.386339461857548	-2.90355	LINC00870
AK8	0.804172266303645	2.99847844061992	2.71633302412518	0.0156342377853836	0.386339461857548	-2.90361	AK8
lnc-RP11-422N16	1.30012526068531	6.02943005082833	2.71622179043631	0.0156377613258294	0.386339461857548	-2.90379	lnc-RP11-422N16
SNORD84	-0.479778	4.1254702682526	-2.71591	0.0156474978048084	0.386339461857548	-2.90429	SNORD84
LOC102724030	0.968623746790755	3.56171048516751	2.71538512330034	0.0156642889484323	0.386339461857548	-2.90515	LOC102724030
MAG	0.819886703117823	4.39927291396713	2.71511232423753	0.0156729477882854	0.386339461857548	-2.9056	MAG
LOC200830	1.07790101345299	7.00421946317207	2.71490120708563	0.0156796519716809	0.386339461857548	-2.90594	LOC200830
TTF1	-0.256798	6.68633606782637	-2.71352	0.0157235647918727	0.386412017358268	-2.90819	TTF1
EIF3J-AS1	-0.317909	6.4737314576069	-2.7135	0.0157241809134998	0.386412017358268	-2.90822	EIF3J-AS1
CCDC61	0.539772913399998	6.24180234905091	2.71288196522355	0.0157439145576663	0.386412017358268	-2.90923	CCDC61
LHFPL1	-0.515861	1.27369326171113	-2.71218	0.015766435142341	0.386412017358268	-2.91038	LHFPL1
HMX3	1.05362486654909	4.44689831200762	2.71173164623582	0.0157806371926572	0.386412017358268	-2.9111	HMX3
ZNF614	-0.47652	5.57127556120625	-2.7117	0.0157815773003301	0.386412017358268	-2.91115	ZNF614
LOXL2	-0.349978	4.31042857028352	-2.71167	0.0157825639438582	0.386412017358268	-2.9112	LOXL2
LINC00597	-0.553035	4.97088988521856	-2.71095	0.0158055661803761	0.386412017358268	-2.91237	LINC00597
HELZ	-0.312883	9.49668298423535	-2.71089	0.0158076247939085	0.386412017358268	-2.91248	HELZ
PAGR1	-0.236498	6.33038003699252	-2.71083	0.0158096116478144	0.386412017358268	-2.91258	PAGR1
ZNF215	-0.807238	1.50984076996432	-2.7104	0.0158232959875772	0.386412017358268	-2.91327	ZNF215
PTPN18	0.244527315399738	8.96671935300976	2.71038117568985	0.0158238549665302	0.386412017358268	-2.9133	PTPN18
GOLGA6C	-0.682943	5.27301180350325	-2.7099	0.0158392798475873	0.386412017358268	-2.91409	GOLGA6C
SCGB2B2	0.815692390188151	4.81996315547624	2.70989907928006	0.0158393106767656	0.386412017358268	-2.91409	SCGB2B2
lnc-PCBD1-2	1.57789730635951	5.59341150504356	2.70895219719571	0.0158697095528075	0.386622128675822	-2.91563	lnc-PCBD1-2
GEM	-0.754013	1.17575362179213	-2.7086	0.0158809713611647	0.386622128675822	-2.9162	GEM
lnc-FAM71B-1	-0.69696	1.3540317530028	-2.70858	0.0158815231304263	0.386622128675822	-2.91623	lnc-FAM71B-1
WDTC1	0.567505234304318	6.42219942908092	2.70775173464814	0.0159083303814575	0.387001807447436	-2.91758	WDTC1
TEX21P	-0.908778	2.41000444790684	-2.70729	0.0159233404670054	0.387094164028891	-2.91834	TEX21P
UBE2E3	0.193703016889321	5.4025185150944	2.70635117316846	0.0159535033736745	0.387353423343015	-2.91986	UBE2E3
OSGEPL1	-0.520564	6.09446384075319	-2.70626	0.0159564475085101	0.387353423343015	-2.92001	OSGEPL1
KCTD2	0.759898354747266	5.8207068797334	2.70519066357655	0.0159910276144522	0.387391601761433	-2.92175	KCTD2
lnc-KBTBD3-1	0.779545525572265	5.62726826844173	2.70487854947127	0.0160011341236375	0.387391601761433	-2.92226	lnc-KBTBD3-1
CBX8	-0.660241	3.82198029218712	-2.70486	0.0160016046906827	0.387391601761433	-2.92229	CBX8
OARD1	-0.433427	8.99124340221029	-2.70381	0.0160357025710994	0.387391601761433	-2.924	OARD1
TMEM8C	0.598052417186848	8.86994088350488	2.7033896915087	0.0160494294454821	0.387391601761433	-2.92469	TMEM8C
SNX25	-0.62298	4.76901238013398	-2.70335	0.0160507079852127	0.387391601761433	-2.92475	SNX25
KRT9	0.41928065685091	3.51324806455697	2.70305271092154	0.0160603798680796	0.387391601761433	-2.92523	KRT9
SGCE	-0.995248	3.90418718175452	-2.70276	0.0160698625180149	0.387391601761433	-2.92571	SGCE
MTPN	0.227287393102213	9.37460560667676	2.70274961367032	0.0160702353854461	0.387391601761433	-2.92573	MTPN
lnc-CTDSP2-4	0.957330357431102	5.2307026567269	2.70274939259804	0.0160702425759668	0.387391601761433	-2.92573	lnc-CTDSP2-4
lnc-TRAP1-1	-0.606405	1.36416857525559	-2.70216	0.0160893124156853	0.387580645212461	-2.92668	lnc-TRAP1-1
ZFP90	-0.474585	6.77570144717852	-2.70107	0.0161248221603824	0.38816517501841	-2.92845	ZFP90
LOC101927795	1.40927	4.24745645690234	2.70059692348722	0.0161404003899239	0.388269422620329	-2.92923	LOC101927795
lnc-HDAC4-1	0.869064749288671	1.7398916493735	2.70008691311806	0.0161570669741353	0.388399687985481	-2.93006	lnc-HDAC4-1
CABP5	1.80439037261548	7.8962532168144	2.69932816728189	0.016181892688492	0.388648799783714	-2.93129	CABP5
lnc-COLQ-1	-0.551918	5.50681219369078	-2.69908	0.0161899471057063	0.388648799783714	-2.93169	lnc-COLQ-1
HMGB1	-0.439888	11.266444135651	-2.69831	0.0162153452780525	0.388765884758373	-2.93295	HMGB1
SCGB3A2	0.760605151444794	7.54513769423854	2.69674885060699	0.0162665618497295	0.388765884758373	-2.93549	SCGB3A2
lnc-ARPP19-1	-0.419541	5.97998213054102	-2.69674	0.0162667579001356	0.388765884758373	-2.9355	lnc-ARPP19-1
POLR3G	-0.670983	2.8847548006916	-2.69674	0.0162668504467008	0.388765884758373	-2.9355	POLR3G
FIS1	0.306091668331378	9.13972458380111	2.6966315892396	0.0162704212318335	0.388765884758373	-2.93568	FIS1
C3orf22	0.542979747530273	2.99630298237256	2.69645439109211	0.0162762549677573	0.388765884758373	-2.93597	C3orf22
SMIM1	1.00177992757812	8.31284106272917	2.69582092986615	0.0162971263453323	0.388765884758373	-2.937	SMIM1
MILR1	0.536575388403516	7.06878125462897	2.6958184202902	0.0162972090825352	0.388765884758373	-2.937	MILR1
B4GALT4	-0.521619	5.53289213863926	-2.69542	0.0163103862959539	0.388765884758373	-2.93765	B4GALT4
lnc-TNFRSF19-1	1.08353262377409	1.59813785430957	2.69459259656463	0.0163376712349059	0.388765884758373	-2.939	lnc-TNFRSF19-1
HLA-F-AS1	-0.803527	2.09153288462845	-2.69425	0.0163491052001092	0.388765884758373	-2.93956	HLA-F-AS1
USP17L2	1.33771424962373	6.11098823491828	2.69406403686782	0.0163551478804114	0.388765884758373	-2.93986	USP17L2
lnc-PCYOX1-1	1.96898287176563	9.24754653342969	2.69347367675211	0.0163746892488135	0.388765884758373	-2.94082	lnc-PCYOX1-1
COQ7	-0.226378	6.41287316516009	-2.69337	0.0163781521512357	0.388765884758373	-2.94099	COQ7
AFAP1L2	-0.338143	3.75919449479121	-2.69322	0.0163832016754946	0.388765884758373	-2.94123	AFAP1L2
LOC497256	1.19174881020629	6.34060074315653	2.69259750627335	0.0164037326659016	0.388765884758373	-2.94224	LOC497256
XLOC_l2_009136	-0.465132	2.09409950686031	-2.69159	0.0164373277990667	0.388765884758373	-2.94389	XLOC_l2_009136
RBM4	-0.294429	6.72967654955059	-2.69139	0.0164437835697099	0.388765884758373	-2.9442	RBM4
DSN1	-0.330116	6.14391857973275	-2.69094	0.0164586820651709	0.388765884758373	-2.94493	DSN1
ZNF138	-0.286732	3.13504474946491	-2.69034	0.0164787380796888	0.388765884758373	-2.94591	ZNF138
ELOVL1	0.20632456794323	6.71701159908698	2.6902685398233	0.0164811752533448	0.388765884758373	-2.94603	ELOVL1
RBMS2	0.705545885051822	6.28021547345495	2.689	0.0165234657486159	0.388765884758373	-2.94809	RBMS2
MEIG1	-0.883179	1.57630670090801	-2.68864	0.0165353783998702	0.388765884758373	-2.94867	MEIG1
CDC16	-0.398796	9.87644004235286	-2.6882	0.0165502544829789	0.388765884758373	-2.94939	CDC16
XLOC_l2_001945	0.91651759187738	4.83527213339204	2.68811229672504	0.0165531886152482	0.388765884758373	-2.94953	XLOC_l2_001945
lnc-NAA35-1	-0.571894	3.25703938798483	-2.68802	0.0165563780369483	0.388765884758373	-2.94969	lnc-NAA35-1
lnc-GPT2-4	-0.453977	3.4334472520645	-2.68781	0.01656333389681	0.388765884758373	-2.95002	lnc-GPT2-4
LHX3	0.877021865343618	5.30638059371276	2.68778027508169	0.0165643042589093	0.388765884758373	-2.95007	LHX3
TMEM132E	-1.07568	1.49726534165872	-2.68764	0.0165689282437271	0.388765884758373	-2.9503	TMEM132E
AKAP13	-0.340331	11.0567224543094	-2.68753	0.0165725920394159	0.388765884758373	-2.95047	AKAP13
lnc-JUN-6	0.397734248967391	1.34637693159698	2.68700124032022	0.0165904135621899	0.388765884758373	-2.95134	lnc-JUN-6
DPRX	0.987549386266369	2.05285944456799	2.68676134454585	0.0165984616403265	0.388765884758373	-2.95173	DPRX
ELOVL3	0.581259269112629	1.24263956464095	2.68578422784291	0.0166312810706282	0.388765884758373	-2.95332	ELOVL3
lnc-CPN2-2	0.502124548384691	4.20059326228896	2.68569041621009	0.016634435307796	0.388765884758373	-2.95347	lnc-CPN2-2
RAC2	0.26552737114479	9.48350334022839	2.68540611020242	0.0166439980767967	0.388765884758373	-2.95393	RAC2
lnc-PDE4D-1	-1.01796	2.05894183647233	-2.68536	0.0166455889894506	0.388765884758373	-2.95401	lnc-PDE4D-1
lnc-CDC42-1	0.952305832505859	5.70287501009408	2.68408176381618	0.0166886129709998	0.388765884758373	-2.95608	lnc-CDC42-1
SPPL3	-0.174536	5.90742667262305	-2.6839	0.0166947295349356	0.388765884758373	-2.95638	SPPL3
BLVRB	0.518212760763678	12.7636795836761	2.68341835844013	0.0167110052345454	0.388765884758373	-2.95716	BLVRB
LOC101928020	-0.593236	3.68749481658822	-2.68324	0.0167170220022344	0.388765884758373	-2.95745	LOC101928020
LINC00502	1.02430114021849	5.29504921963646	2.68314631226763	0.016720196118089	0.388765884758373	-2.9576	LINC00502
lnc-TBXAS1-1	-0.428274	0.890082219506706	-2.6827	0.0167353601650488	0.388765884758373	-2.95833	lnc-TBXAS1-1
OR2H1	0.544202551199612	4.74851229304173	2.68263457582789	0.0167374979658336	0.388765884758373	-2.95843	OR2H1
UAP1L1	0.374300248320314	5.47478031281771	2.68260424902927	0.0167385238585334	0.388765884758373	-2.95848	UAP1L1
lnc-BCL6-3	1.86197537047266	2.94489551826042	2.6824601823058	0.0167433981646915	0.388765884758373	-2.95872	lnc-BCL6-3
ZNF181	-0.729353	3.62172119141745	-2.68128	0.0167833220831669	0.388765884758373	-2.96063	ZNF181
ADAM11	0.474062334272657	2.96608649054596	2.68100607479131	0.0167926725948435	0.388765884758373	-2.96108	ADAM11
lnc-RAD23B-8	0.471640955280088	1.89132206408469	2.68091850226492	0.0167956445668167	0.388765884758373	-2.96122	lnc-RAD23B-8
LOC101929260	0.491852455256251	1.04466471801484	2.68049075363866	0.0168101684699918	0.388765884758373	-2.96191	LOC101929260
TMEM246-AS1	0.448248372738411	1.10400711403639	2.68014389361859	0.0168219547418851	0.388765884758373	-2.96248	TMEM246-AS1
ZNF155	-0.315856	3.99346290228388	-2.67942	0.0168466680068288	0.388765884758373	-2.96366	ZNF155
lnc-DUSP26-1	1.41129520329362	1.65962200155176	2.67933937692123	0.0168493228047903	0.388765884758373	-2.96378	lnc-DUSP26-1
LOC101928059	-0.570734	3.99082796563672	-2.67853	0.0168767451434222	0.388765884758373	-2.96509	LOC101928059
IDI2-AS1	-0.717933	2.44105711845111	-2.67847	0.0168788860515468	0.388765884758373	-2.96519	IDI2-AS1
BAALC-AS2	0.962411679596745	7.47936687172897	2.67838810590728	0.01688173851016	0.388765884758373	-2.96533	BAALC-AS2
ATF1	-0.481011	8.29450448493848	-2.67814	0.0168903484317795	0.388765884758373	-2.96574	ATF1
TMEM39A	-0.334621	6.18729791808496	-2.67783	0.0169008286438354	0.388765884758373	-2.96624	TMEM39A
lnc-ACOT12-2	-0.56357	1.10684338897448	-2.67725	0.0169204738574841	0.388765884758373	-2.96717	lnc-ACOT12-2
BAG1	0.705525550627598	11.7909872033132	2.67706975504157	0.0169267622480857	0.388765884758373	-2.96747	BAG1
SCARA5	-0.901781	3.10163693009375	-2.67686	0.0169338075889107	0.388765884758373	-2.9678	SCARA5
TRAPPC2B	-0.657214	5.87221593452637	-2.67671	0.0169390030851979	0.388765884758373	-2.96805	TRAPPC2B
CCDC180	-0.645046	5.60844724028703	-2.67662	0.0169420366650379	0.388765884758373	-2.96819	CCDC180
SPACA7	0.772745204317597	1.22857960869302	2.67619338609966	0.0169567555949085	0.388765884758373	-2.96889	SPACA7
lnc-ACSBG1-1	0.43304455445703	3.24706505527734	2.67606317085648	0.016961216521323	0.388765884758373	-2.9691	lnc-ACSBG1-1
ANKRD49	-0.502684	8.5011691130862	-2.67542	0.0169831876885528	0.388765884758373	-2.97014	ANKRD49
DDIT4	-0.722142	8.51651725144694	-2.67527	0.0169884452803906	0.388765884758373	-2.97039	DDIT4
OR10K1	-0.375914	1.10830927866237	-2.67501	0.0169972848756779	0.388765884758373	-2.97081	OR10K1
CAMKMT	-0.521928	3.84411462733138	-2.67492	0.0170005714250184	0.388765884758373	-2.97097	CAMKMT
ELANE	1.78232887560456	4.41749547579994	2.67475659565312	0.0170060399231315	0.388765884758373	-2.97122	ELANE
SIK1	0.655863606414974	5.06258307229538	2.67468584087384	0.0170084704921425	0.388765884758373	-2.97134	SIK1
LOC100129516	-0.799922	1.64862191970638	-2.67401	0.0170315801580168	0.388765884758373	-2.97243	LOC100129516
USP47	-0.315416	6.08817266371226	-2.67361	0.017045326963894	0.388765884758373	-2.97308	USP47
lnc-ILK-1	0.799778861764842	5.5453526257457	2.67340790974462	0.0170524276350663	0.388765884758373	-2.97341	lnc-ILK-1
C12orf60	-0.892571	2.884	-2.67338	0.0170533939408221	0.388765884758373	-2.97346	C12orf60
POLG2	-0.55475	9.10168105212396	-2.67334	0.0170545966053728	0.388765884758373	-2.97352	POLG2
VHL	-0.396313	12.4314448583575	-2.67317	0.0170605013699176	0.388765884758373	-2.97379	VHL
CYP27A1	0.812057042867814	9.99857190003288	2.67295671685575	0.0170679734868617	0.388765884758373	-2.97415	CYP27A1
HERPUD1	-0.335186	11.9353716711393	-2.6728	0.0170732642321464	0.388765884758373	-2.97439	HERPUD1
C10orf10	-1.27314	1.49528733820391	-2.67197	0.0171021806328505	0.388789985373563	-2.97575	C10orf10
LOC100506548	-0.475519	7.66814768625065	-2.67164	0.0171132960046987	0.388789985373563	-2.97628	LOC100506548
LOC100130976	0.823928320321484	2.88348010758796	2.67124116034201	0.0171272076920894	0.388789985373563	-2.97693	LOC100130976
XLOC_l2_001206	0.458538392913022	8.6004156628599	2.67097998558599	0.0171362427984117	0.388789985373563	-2.97735	XLOC_l2_001206
XKR5	0.58714288540221	2.44477516171882	2.67087186930119	0.0171399843273472	0.388789985373563	-2.97753	XKR5
KPNA2	-0.257064	10.3797666606961	-2.67067	0.0171469128395514	0.388789985373563	-2.97785	KPNA2
lnc-CDKAL1-2	0.486455382998567	1.75166213983392	2.67036193618716	0.0171576419478965	0.388789985373563	-2.97836	lnc-CDKAL1-2
SMCR2	1.58741777474778	8.69873166803366	2.66949910409169	0.0171875594175976	0.388789985373563	-2.97976	SMCR2
LOC553103	-0.669144	2.08163520213064	-2.66927	0.0171956151409922	0.388789985373563	-2.98013	LOC553103
RNASEH2B-AS1	-0.793957	2.84944260352168	-2.66896	0.0172064282376754	0.388789985373563	-2.98064	RNASEH2B-AS1
RAD54B	-1.07357	3.19760888534948	-2.66803	0.0172387018912294	0.388789985373563	-2.98214	RAD54B
B4GAT1	-0.464192	4.43822407753971	-2.66797	0.0172407044823837	0.388789985373563	-2.98224	B4GAT1
ASCC2	0.76532279447806	7.20667333317731	2.66792970368267	0.0172421049490474	0.388789985373563	-2.9823	ASCC2
CREB3L1	0.694920783389584	7.65772456467526	2.66789540339863	0.017243298936782	0.388789985373563	-2.98236	CREB3L1
PLXNB1	1.50100259447526	1.69496039947695	2.66695927349419	0.0172759162276086	0.388789985373563	-2.98388	PLXNB1
H1FNT	0.633398654039695	3.66371	2.66690197025695	0.0172779147550282	0.388789985373563	-2.98397	H1FNT
PIGA	-0.347266	6.71488740052051	-2.66666	0.0172863923384437	0.388789985373563	-2.98436	PIGA
DOCK11	-0.317264	9.90436730783659	-2.66666	0.0172864276666603	0.388789985373563	-2.98436	DOCK11
lnc-CNOT6-1	0.830910071851497	4.1422842327363	2.66660387499634	0.0172883148188997	0.388789985373563	-2.98445	lnc-CNOT6-1
lnc-DHX34-1	1.82610083664517	7.0596905290459	2.66603256945395	0.0173082635949033	0.388938817552481	-2.98538	lnc-DHX34-1
LIAS	-0.290124	6.5888093544151	-2.66565	0.0173218005776981	0.388938817552481	-2.98601	LIAS
SCARF1	0.816692589198567	7.58494981986296	2.66470496204617	0.0173547064375159	0.388938817552481	-2.98753	SCARF1
MUT	-0.243473	7.41595248812402	-2.66453	0.0173608653228818	0.388938817552481	-2.98782	MUT
lnc-NLRP12-1	-0.678631	1.27777920741979	-2.66386	0.0173844570133439	0.388938817552481	-2.98891	lnc-NLRP12-1
FAM178B	0.414046861995701	4.4525548011554	2.66384226792136	0.0173849497904505	0.388938817552481	-2.98893	FAM178B
LOC439994	-0.278594	8.6828929450873	-2.66384	0.0173850773442019	0.388938817552481	-2.98894	LOC439994
LOH12CR1	-0.282189	6.8016214080638	-2.66368	0.0173906761563392	0.388938817552481	-2.98919	LOH12CR1
lnc-TGFBRAP1-3	0.781252718517772	3.85797310841051	2.66351783675324	0.0173963364513624	0.388938817552481	-2.98946	lnc-TGFBRAP1-3
LOC100506999	-0.416441	1.69065217615697	-2.66315	0.0174093193939991	0.388977155651035	-2.99006	LOC100506999
lnc-HORMAD2-1	0.510358434139322	1.39649880021615	2.66213964887316	0.0174447872003836	0.389211500316292	-2.99169	lnc-HORMAD2-1
KLLN	-0.503679	4.51680205873624	-2.66119	0.0174781197360085	0.389211500316292	-2.99322	KLLN
SMTN	0.273744313433466	2.24004603358587	2.66091324719203	0.0174880110248974	0.389211500316292	-2.99368	SMTN
DPYD-AS2	-0.65937	1.21314880054199	-2.66051	0.0175023113042321	0.389211500316292	-2.99433	DPYD-AS2
lnc-MCM5-1	-0.788959	1.82995220271256	-2.66041	0.0175057259633034	0.389211500316292	-2.99449	lnc-MCM5-1
lnc-MYL12A-1	1.33799602132227	1.59224426547624	2.6602020828088	0.0175131227976292	0.389211500316292	-2.99483	lnc-MYL12A-1
BPIFB2	1.77438274361094	5.46028084835078	2.66006204493004	0.0175180717325791	0.389211500316292	-2.99506	BPIFB2
TRIP11	-0.218222	7.8395021683403	-2.65995	0.0175219876214391	0.389211500316292	-2.99524	TRIP11
LOC102723461	-0.875139	1.60995517176149	-2.65993	0.0175226635574381	0.389211500316292	-2.99527	LOC102723461
TUBA1C	0.224164890772137	9.21988630577148	2.65902793412699	0.0175546588644123	0.389211500316292	-2.99673	TUBA1C
lnc-SFI1-1	-0.610049	4.26249606663275	-2.65887	0.0175601957446221	0.389211500316292	-2.99699	lnc-SFI1-1
RNF25	-0.466929	4.59711355256217	-2.65859	0.0175703252030866	0.389211500316292	-2.99745	RNF25
CCP110	-0.254516	6.51376804281953	-2.65744	0.0176111169468058	0.389211500316292	-2.99931	CCP110
lnc-SHISA9-1	0.311123526185876	5.47209817174691	2.65719279493589	0.0176197676963444	0.389211500316292	-2.99971	lnc-SHISA9-1
lnc-SNX20-5	1.75036541543861	10.2296539359938	2.6570001606656	0.0176266156189741	0.389211500316292	-3.00002	lnc-SNX20-5
LINC00707	-0.261511	1.27373621130013	-2.65662	0.0176401520009401	0.389211500316292	-3.00064	LINC00707
ACOT8	0.296615005365625	6.55745808809075	2.65652724390307	0.0176434381169184	0.389211500316292	-3.00079	ACOT8
lnc-RPA2-1	-0.481851	4.30749911569362	-2.65623	0.0176541462505358	0.389211500316292	-3.00127	lnc-RPA2-1
PLAGL2	0.292463218579429	7.07119495186393	2.6561291601408	0.0176576106430308	0.389211500316292	-3.00143	PLAGL2
ASCL5	0.364214702876304	2.80187509471224	2.65529061041969	0.0176875004232853	0.389211500316292	-3.00279	ASCL5
HECTD2	-0.53873	2.65867817234961	-2.6552	0.0176908613488112	0.389211500316292	-3.00294	HECTD2
OCLM	1.13698651873551	1.7278307746576	2.65513727261023	0.0176929713515831	0.389211500316292	-3.00304	OCLM
lnc-CMTM4-1	1.9767105867608	9.12211003061347	2.65449945093524	0.017715745617181	0.389211500316292	-3.00407	lnc-CMTM4-1
lnc-TNFAIP6-2	0.736154703747006	4.88635496759616	2.65427207064837	0.0177238713470951	0.389211500316292	-3.00444	lnc-TNFAIP6-2
lnc-TAF9-2	-0.496855	9.74599357309843	-2.65389	0.0177374167522578	0.389211500316292	-3.00505	lnc-TAF9-2
POM121L12	0.778759160766411	5.68964324443477	2.65345188975413	0.0177532113763274	0.389211500316292	-3.00577	POM121L12
ABCA5	-0.494885	6.79736569136138	-2.65253	0.017786292796855	0.389211500316292	-3.00726	ABCA5
CCDC84	-0.442564	9.80440288388738	-2.65251	0.0177870004994622	0.389211500316292	-3.00729	CCDC84
PPP1R13B	0.764354662923569	6.57881908657142	2.6522210734483	0.0177973285894025	0.389211500316292	-3.00776	PPP1R13B
XLOC_l2_010888	0.87508180649909	1.96673627265449	2.65199266702984	0.0178055271496074	0.389211500316292	-3.00813	XLOC_l2_010888
lnc-DYNC1LI1-1	0.675999959491927	2.3057766963043	2.65193463069084	0.0178076109202719	0.389211500316292	-3.00822	lnc-DYNC1LI1-1
PRMT2	-0.380549	7.96291620875814	-2.65162	0.0178187689519476	0.389211500316292	-3.00873	PRMT2
ZNF655	-0.268395	8.60757325856445	-2.65144	0.0178252151661093	0.389211500316292	-3.00902	ZNF655
ZBTB49	-0.4746	4.04578275937224	-2.65134	0.0178288092666967	0.389211500316292	-3.00918	ZBTB49
TUB-AS1	0.873692391641404	2.50121214232825	2.65125812355561	0.01783191793606	0.389211500316292	-3.00932	TUB-AS1
TAF13	-0.354289	4.58827590288151	-2.6503	0.0178663954042776	0.389211500316292	-3.01087	TAF13
RNF185	0.611665178991146	3.55079577775078	2.64933489655487	0.0179011942311229	0.389211500316292	-3.01243	RNF185
FABP1	0.349700378102475	0.80081145317754	2.64868526661792	0.0179246528832259	0.389211500316292	-3.01349	FABP1
MALAT1	-0.406715	10.2009489595796	-2.64841	0.0179347439769505	0.389211500316292	-3.01394	MALAT1
ZNF85	-0.284963	8.55998751641927	-2.64813	0.0179446883474759	0.389211500316292	-3.01438	ZNF85
FBXL4	-0.249954	8.53959385013444	-2.64805	0.0179477563951796	0.389211500316292	-3.01452	FBXL4
ADAP1	0.306286358740364	8.74394032317018	2.64790625898597	0.0179528224451682	0.389211500316292	-3.01475	ADAP1
RELT	0.384874525759788	10.670419900484	2.64780978250305	0.0179563140757333	0.389211500316292	-3.0149	RELT
METTL3	-0.418989	9.01886733707324	-2.64773	0.0179591765962206	0.389211500316292	-3.01503	METTL3
RERG	1.5112624588882	3.61303561628442	2.64740524953465	0.0179709618491477	0.389211500316292	-3.01556	RERG
CBX5	-0.245382	7.44318051364251	-2.64739	0.0179715052592228	0.389211500316292	-3.01558	CBX5
HMBS	0.529959510973296	9.81727595499316	2.6473885755696	0.0179715658448311	0.389211500316292	-3.01559	HMBS
TRNT1	-0.219009	5.86920585584078	-2.64701	0.0179851697432951	0.389211500316292	-3.01619	TRNT1
LOC100507437	-0.813716	1.87687341424616	-2.64692	0.0179885430262822	0.389211500316292	-3.01634	LOC100507437
ACADSB	-0.395389	5.96047518642878	-2.6467	0.0179966724769296	0.389211500316292	-3.01671	ACADSB
LYNX1	0.6404079788625	4.49214450263763	2.64662995983172	0.0179990665038962	0.389211500316292	-3.01681	LYNX1
CCDC78	1.5100585535612	12.422879831709	2.64643596237146	0.0180061056200787	0.389211500316292	-3.01713	CCDC78
NUDCD1	-0.72318	2.80033472949023	-2.64465	0.0180709467011598	0.389822055176963	-3.02001	NUDCD1
SECISBP2L	-0.301024	4.95068550848483	-2.64442	0.0180794110477321	0.389822055176963	-3.02039	SECISBP2L
lnc-RP11-389E17	0.412864969826171	3.12100699324837	2.64376600576061	0.0181032531485675	0.389822055176963	-3.02145	lnc-RP11-389E17
ARMC6	0.297540502844406	7.28954540358496	2.64300237007405	0.0181311308990942	0.389822055176963	-3.02268	ARMC6
MRPS16	-0.170682	10.3168973401035	-2.64299	0.0181317338295417	0.389822055176963	-3.02271	MRPS16
ZHX1-C8orf76	-0.283258	6.82990209793197	-2.64296	0.0181325247357649	0.389822055176963	-3.02275	ZHX1-C8orf76
DKFZP586B0319	-0.357352	6.1716513458082	-2.64279	0.0181388035083108	0.389822055176963	-3.02302	DKFZP586B0319
TSG101	-0.1643	9.83858124626823	-2.64264	0.0181445205499995	0.389822055176963	-3.02328	TSG101
POU3F1	0.33858945722617	6.86050620242533	2.64258079412575	0.0181465388824084	0.389822055176963	-3.02337	POU3F1
ALDH3A1	0.313182682645246	2.23981319854137	2.6422517086064	0.0181585752222354	0.389822055176963	-3.0239	ALDH3A1
CTSA	0.313124870593088	9.79391816345995	2.64220133805194	0.0181604182079587	0.389822055176963	-3.02398	CTSA
PRAP1	0.743523947960293	9.0879073900791	2.64166113091756	0.0181801949126412	0.389822055176963	-3.02485	PRAP1
lnc-AMIGO1-1	0.496806313623217	5.18372893887528	2.64163488995879	0.0181811561076162	0.389822055176963	-3.0249	lnc-AMIGO1-1
ZNF248	-0.422782	5.33517692769486	-2.64072	0.0182146885905095	0.389863382847613	-3.02638	ZNF248
C17orf100	-0.756341	3.14350342553242	-2.64049	0.0182232699638836	0.389863382847613	-3.02675	C17orf100
LOC101927550	0.933538100920481	5.1797270979395	2.64030667187956	0.018229872017479	0.389863382847613	-3.02704	LOC101927550
LOC399815	-0.818701	2.18609973114468	-2.64022	0.018232929222739	0.389863382847613	-3.02718	LOC399815
ZNF638	-0.240131	5.21863485277728	-2.63964	0.0182542674354074	0.389863382847613	-3.02812	ZNF638
FIP1L1	-0.217857	9.33307489017122	-2.63954	0.0182580648214172	0.389863382847613	-3.02828	FIP1L1
lnc-ZNF503-2	1.72855624895313	8.26236013560677	2.63942876257004	0.018262140500133	0.389863382847613	-3.02846	lnc-ZNF503-2
TPGS2	0.726592000754819	9.10092411320853	2.6385467324094	0.0182946157238956	0.390315287261357	-3.02989	TPGS2
GOSR1	-0.185177	9.86308112088217	-2.63823	0.0183061298961754	0.39031970600122	-3.0304	GOSR1
lnc-N4BP2-1	-0.666573	6.32046951812509	-2.63766	0.0183274973203843	0.390534078703497	-3.03133	lnc-N4BP2-1
LOC642361	-0.280041	9.29837397886068	-2.63691	0.018355081693645	0.390736359380231	-3.03254	LOC642361
KRT81	1.27450021819075	12.8930294375127	2.63679	0.0183596284737756	0.390736359380231	-3.03274	KRT81
ENTPD6	0.279196057123048	8.27239875116178	2.63595970454726	0.0183901871813188	0.39085628751267	-3.03407	ENTPD6
WDR78	-0.598759	1.32206902713509	-2.63502	0.0184250446043289	0.39085628751267	-3.03559	WDR78
LOC100133130	-0.740303	2.1863037901849	-2.6349	0.0184296295157384	0.39085628751267	-3.03579	LOC100133130
lnc-OLIG3-1	0.437197991576041	3.57834883338659	2.63432169636272	0.0184509472386678	0.39085628751267	-3.03672	lnc-OLIG3-1
FAM98C	-0.278559	8.19507603360807	-2.63425	0.0184536760594296	0.39085628751267	-3.03684	FAM98C
ZNF318	-0.366447	5.74865092423633	-2.6342	0.0184555333345795	0.39085628751267	-3.03692	ZNF318
LCE1E	0.56712208161198	5.54313508567513	2.63410591550425	0.0184589657473826	0.39085628751267	-3.03707	LCE1E
MYPOP	-0.623901	3.5605445949692	-2.63381	0.0184701534175239	0.39085628751267	-3.03756	MYPOP
PGM2L1	-0.372191	6.36254054917676	-2.63239	0.0185226959817268	0.39085628751267	-3.03984	PGM2L1
ANKRD10	-0.340177	5.98516294725638	-2.6323	0.0185261321090394	0.39085628751267	-3.03999	ANKRD10
lnc-TRPV6-2	-0.497611	6.63463715434053	-2.63207	0.0185347090318647	0.39085628751267	-3.04036	lnc-TRPV6-2
lnc-GK-3	0.704330925377604	5.52359388030534	2.63184006908701	0.0185433679548852	0.39085628751267	-3.04073	lnc-GK-3
CELSR3-AS1	0.759761443206752	1.93416087627134	2.63158126160627	0.0185530320245797	0.39085628751267	-3.04115	CELSR3-AS1
LOC102725009	-0.591118	4.45397040895195	-2.63153	0.0185547754849318	0.39085628751267	-3.04123	LOC102725009
lnc-F2RL2-3	0.64039422643099	1.14761268536523	2.63126087744274	0.0185650021161023	0.39085628751267	-3.04167	lnc-F2RL2-3
lnc-IL25-1	1.54774119423698	6.75622672315755	2.63085484759317	0.0185801827322746	0.39085628751267	-3.04232	lnc-IL25-1
RNF151	-0.719733	3.14382677779821	-2.63085	0.0185803317373646	0.39085628751267	-3.04233	RNF151
lnc-TDO2-2	0.559716654247563	1.23919186244969	2.63078092910818	0.0185829476740763	0.39085628751267	-3.04244	lnc-TDO2-2
HMGA2	0.463215551898437	3.04829673238412	2.6304202925807	0.0185964430536067	0.39085628751267	-3.04303	HMGA2
LOC101927904	1.30376875366992	5.74951117012532	2.63040343485922	0.018597074116639	0.39085628751267	-3.04305	LOC101927904
PAPOLG	-0.197241	7.45736	-2.62942	0.0186338302667564	0.39085628751267	-3.04464	PAPOLG
DES	1.20492204901367	8.33441314028613	2.62935336711147	0.0186364236112988	0.39085628751267	-3.04475	DES
NUCB2	-0.500156	8.12818028952865	-2.6291	0.0186460027345144	0.39085628751267	-3.04516	NUCB2
CXXC5	-0.478461	9.7694315204707	-2.6288	0.0186571836027869	0.39085628751267	-3.04564	CXXC5
PXMP2	-0.23173	3.55310597380124	-2.62846	0.0186699201325251	0.39085628751267	-3.04619	PXMP2
lnc-GPN2-2	-0.543823	3.3306905170015	-2.62845	0.0186704329372484	0.39085628751267	-3.04621	lnc-GPN2-2
lnc-PPT1-1	-0.737531	1.2137831109036	-2.62827	0.0186771485966784	0.39085628751267	-3.0465	lnc-PPT1-1
AFF3	-0.793129	4.14200692964583	-2.62813	0.0186822964772858	0.39085628751267	-3.04672	AFF3
lnc-ACCSL-1	0.918257383349612	6.92862653292285	2.62663444477652	0.0187386824872731	0.391798497553402	-3.04914	lnc-ACCSL-1
MPP6	-0.904215	2.55821484975798	-2.62593	0.0187652995727178	0.392117518916597	-3.05028	MPP6
lnc-POLR2L-1	-1.45014	3.27540130066126	-2.62551	0.0187812533786736	0.392213470436669	-3.05096	lnc-POLR2L-1
FRRS1L	0.25805002573177	0.885158482447265	2.6251874723083	0.0187933226796885	0.392228233919497	-3.05148	FRRS1L
CCDC129	0.536838044233983	2.90568842910202	2.62432989259171	0.0188257785429364	0.392233065420563	-3.05286	CCDC129
TTTY16	0.851951989474474	11.6377059402398	2.62431630273892	0.0188262932958319	0.392233065420563	-3.05289	TTTY16
SCAI	-0.595373	4.74036910344479	-2.62428	0.0188276416396834	0.392233065420563	-3.05294	SCAI
ZNF212	-0.263364	7.49447834640683	-2.62354	0.0188558979717145	0.392461751585702	-3.05415	ZNF212
UCHL1	-1.71979	1.981	-2.62272	0.0188867001112503	0.392461751585702	-3.05546	UCHL1
lnc-PTGER3-2	0.794541726846353	5.4014212478112	2.62261526905737	0.0188908314144174	0.392461751585702	-3.05563	lnc-PTGER3-2
SPDYE5	-0.535625	4.97766846005241	-2.62237	0.0189002937733758	0.392461751585702	-3.05604	SPDYE5
LOC101929533	1.63538214528813	5.29398869435789	2.62228227757923	0.0189034901213097	0.392461751585702	-3.05617	LOC101929533
lnc-LMO2-1	0.30695612471289	0.90574617334733	2.62219436427371	0.018906833513529	0.392461751585702	-3.05631	lnc-LMO2-1
LOC100130560	1.1715913787336	4.8211087221026	2.6211885036612	0.0189451273795114	0.392723430888235	-3.05794	LOC100130560
ASAP2	0.518241865865712	3.92542256537452	2.62092226127374	0.0189552758807822	0.392723430888235	-3.05837	ASAP2
LOC102723466	1.09112236474154	2.35776292233822	2.62068619793302	0.0189642783956909	0.392723430888235	-3.05875	LOC102723466
RLBP1	0.887351485786456	1.76973151033763	2.62018188494431	0.0189835246337137	0.392723430888235	-3.05956	RLBP1
TUBB1	0.774371141699999	7.54826298279596	2.62000562914634	0.0189902555531952	0.392723430888235	-3.05985	TUBB1
LOC100506844	-0.376588	5.98589881282434	-2.61975	0.0190001002017367	0.392723430888235	-3.06026	LOC100506844
LOC101927661	0.218494062691403	1.59961921149479	2.61967242709446	0.0190029862511315	0.392723430888235	-3.06038	LOC101927661
lnc-TK2-6	1.00062245626107	1.38088235806803	2.61947708695584	0.0190104534476895	0.392723430888235	-3.0607	lnc-TK2-6
CDR2L	0.241142847422137	2.92595285788008	2.61867900294512	0.0190409907825129	0.392825264790232	-3.06199	CDR2L
FGFBP1	-0.995443	1.36185128770339	-2.6178	0.019074499376602	0.392825264790232	-3.0634	FGFBP1
ZNF580	-0.34519	8.70251816625768	-2.6177	0.0190786350462046	0.392825264790232	-3.06357	ZNF580
SLU7	-0.253875	9.00189941070671	-2.61725	0.0190958348643505	0.392825264790232	-3.06429	SLU7
DNMT3A	-0.23702	7.26920980446074	-2.61688	0.0191100975422573	0.392825264790232	-3.06489	DNMT3A
ADORA2A-AS1	0.642025574978403	4.04930536728842	2.61681956489588	0.0191123217568344	0.392825264790232	-3.06499	ADORA2A-AS1
SLC5A3	-0.357058	8.28187770688802	-2.61679	0.0191133627955261	0.392825264790232	-3.06503	SLC5A3
GIPR	1.36352425055826	7.48802419384196	2.61649817495952	0.0191246767443939	0.392825264790232	-3.06551	GIPR
PPP1R35	-0.356074	11.4263622934451	-2.61624	0.0191345881576222	0.392825264790232	-3.06592	PPP1R35
TAAR2	1.06106019238724	5.98693311598737	2.6161627994951	0.0191375775399819	0.392825264790232	-3.06605	TAAR2
lnc-EPB41-1	0.736843620269997	3.14757281643987	2.61559658384375	0.0191593769535726	0.392825264790232	-3.06696	lnc-EPB41-1
YWHAH	0.265253422981118	8.21113814169564	2.61551184464385	0.0191626414784503	0.392825264790232	-3.0671	YWHAH
KPNA5	-0.72124	4.48103181439505	-2.61547	0.0191641092334421	0.392825264790232	-3.06716	KPNA5
GSTA4	-0.842636	2.55880173963411	-2.6152	0.0191746978902532	0.392825264790232	-3.0676	GSTA4
GFM2	-0.304926	5.86700147520605	-2.61462	0.0191970864838239	0.393050667509846	-3.06854	GFM2
NPRL3	0.428942822748038	9.6526919787106	2.61397612476293	0.0192218966925333	0.393325354965174	-3.06957	NPRL3
OSCAR	0.681788412998706	9.33805635030274	2.61353796852931	0.0192388350055353	0.393438734828839	-3.07028	OSCAR
ARHGAP5-AS1	-0.888423	2.36997935019476	-2.61242	0.0192820409070341	0.393986849137068	-3.07208	ARHGAP5-AS1
ZNF12	-0.35218	9.02131441387207	-2.61207	0.0192957943531184	0.393986849137068	-3.07265	ZNF12
GPA33	-0.72926	7.45365437824824	-2.61172	0.0193092317599997	0.393986849137068	-3.07321	GPA33
TRABD2B	0.501775418753255	2.20021248981308	2.61166787445388	0.0193112905196964	0.393986849137068	-3.0733	TRABD2B
lnc-RP11-110I1	-0.370826	3.43536009134771	-2.61072	0.0193482088886856	0.394169061153539	-3.07483	lnc-RP11-110I1
KRTAP2-1	1.15930502383138	7.96537863410124	2.61053342323484	0.0193553715402408	0.394169061153539	-3.07513	KRTAP2-1
LOC100507420	0.256271823894345	2.21622741728298	2.61047839877722	0.0193575120610074	0.394169061153539	-3.07521	LOC100507420
RAB13	0.509027145445053	3.36861309932096	2.61026293815982	0.0193658959361646	0.394169061153539	-3.07556	RAB13
WDR45	0.416553374235686	9.81124529983724	2.60975455908878	0.019385691485886	0.39424986118113	-3.07638	WDR45
ZNF550	-0.689559	5.20027739468255	-2.60935	0.0194013609868028	0.39424986118113	-3.07703	ZNF550
SPRTN	-0.230111	4.78814663946973	-2.60905	0.0194132258651232	0.39424986118113	-3.07752	SPRTN
lnc-UBE3C-1	1.41093759716207	3.69773794024774	2.60875482571591	0.0194246762901767	0.39424986118113	-3.07799	lnc-UBE3C-1
ITCH	-0.334352	6.20290700507173	-2.60848	0.0194352861853442	0.39424986118113	-3.07843	ITCH
EBLN3	-0.302697	5.62605375802285	-2.60835	0.0194402947688154	0.39424986118113	-3.07864	EBLN3
ABCD3	-0.486718	3.67905913581302	-2.60775	0.0194637405137506	0.39424986118113	-3.07961	ABCD3
LOC101929282	0.55277806779948	1.07751635296875	2.60734233339938	0.0194798849000886	0.39424986118113	-3.08027	LOC101929282
ANP32C	-0.470839	3.59189556980593	-2.60707	0.0194906376545524	0.39424986118113	-3.08071	ANP32C
lnc-TUBGCP3-6	1.03474723003177	5.09259935382135	2.60703980240969	0.0194917291639861	0.39424986118113	-3.08076	lnc-TUBGCP3-6
SYT6	-0.175369	0.863295910477539	-2.60694	0.0194954957426474	0.39424986118113	-3.08091	SYT6
TCEAL5	-0.270217	6.86498735969466	-2.606	0.0195325542882957	0.394396224691346	-3.08244	TCEAL5
KRTAP11-1	0.76620065195534	3.89154624738691	2.60594380776496	0.0195346958459095	0.394396224691346	-3.08252	KRTAP11-1
lnc-PLD1-2	0.742392515203217	6.21020864547921	2.6056544283253	0.0195460556419372	0.394396224691346	-3.08299	lnc-PLD1-2
HIF3A	0.617455204854559	4.54575727795072	2.60559386335969	0.0195484339642785	0.394396224691346	-3.08309	HIF3A
C4orf47	-0.450504	1.05950262076429	-2.60435	0.0195971626079508	0.394786065171987	-3.08509	C4orf47
lnc-LRRC8D-2	0.491674549517905	4.54452341658187	2.60416181270098	0.019604749999861	0.394786065171987	-3.0854	lnc-LRRC8D-2
LOC100289495	-0.640764	4.64387651140059	-2.60408	0.0196079754567097	0.394786065171987	-3.08553	LOC100289495
LOC100996724	-0.536767	3.12507348557122	-2.60347	0.0196320438410712	0.394786065171987	-3.08651	LOC100996724
lnc-PNMA2-1	-0.584289	4.16269373588283	-2.60327	0.0196400769536829	0.394786065171987	-3.08684	lnc-PNMA2-1
CSHL1	-0.704235	1.29433842194857	-2.60239	0.0196746914959858	0.394786065171987	-3.08825	CSHL1
ZKSCAN2	-0.410724	5.30339684144014	-2.60219	0.0196824863795696	0.394786065171987	-3.08857	ZKSCAN2
RPL3L	1.23476028816462	7.26123981946847	2.60188640515066	0.0196945514857541	0.394786065171987	-3.08906	RPL3L
ZC3H12B	-0.669796	2.34327671788333	-2.60188	0.019694733904568	0.394786065171987	-3.08907	ZC3H12B
LOC101929115	-0.44749	4.24809894162376	-2.60153	0.0197088410187567	0.394786065171987	-3.08964	LOC101929115
BRWD1	-0.311342	6.00563412793561	-2.60148	0.0197108158566071	0.394786065171987	-3.08972	BRWD1
lnc-CBFA2T3-2	1.23490288336107	4.82714249421009	2.60144973594813	0.0197118301628097	0.394786065171987	-3.08976	lnc-CBFA2T3-2
LOC374443	-0.423244	7.74243542332812	-2.60133	0.0197164303695396	0.394786065171987	-3.08995	LOC374443
lnc-SPAM1-4	1.09807434212722	1.28031548042298	2.60094372540694	0.0197318708019648	0.394866191352943	-3.09058	lnc-SPAM1-4
lnc-EFCAB5-1	0.375236652045089	0.766490560760826	2.59996666992193	0.0197706225408858	0.395137506241603	-3.09215	lnc-EFCAB5-1
CUTC	-0.391351	5.8725275634515	-2.59911	0.0198046768127218	0.395137506241603	-3.09353	CUTC
lnc-MAN2C1-3	1.58100664193503	6.66257391380202	2.59904227860458	0.0198073526757417	0.395137506241603	-3.09364	lnc-MAN2C1-3
REV1	-0.483827	5.09829334920807	-2.59891	0.0198124397513886	0.395137506241603	-3.09385	REV1
TNIP1	0.316837231881506	10.3492524960762	2.59886999297006	0.0198142055692293	0.395137506241603	-3.09392	TNIP1
BUB1B	-0.978549	3.13816666662103	-2.59816	0.0198426371651793	0.395137506241603	-3.09507	BUB1B
KLHDC10	-0.402069	3.62348563508353	-2.59806	0.0198463528853431	0.395137506241603	-3.09522	KLHDC10
CTC-338M12.4	-0.203754	7.4449634763763	-2.59751	0.0198685484204564	0.395137506241603	-3.09612	CTC-338M12.4
ZNF468	-0.362597	5.12126812736097	-2.59718	0.0198817093287154	0.395137506241603	-3.09665	ZNF468
lnc-SLC38A6-1	-0.965319	2.24543041812339	-2.59712	0.0198838888194375	0.395137506241603	-3.09674	lnc-SLC38A6-1
CUL3	-0.437893	7.67012116207194	-2.59694	0.0198909679669085	0.395137506241603	-3.09702	CUL3
ACSBG1	0.411053905008744	1.75902330369461	2.59666468081351	0.0199021257863948	0.395137506241603	-3.09747	ACSBG1
ADIPOR1	0.753943299775392	9.8461921553584	2.59653354331208	0.0199073656669421	0.395137506241603	-3.09768	ADIPOR1
LENG9	-0.270661	6.83737399985102	-2.59595	0.0199308960229089	0.395137506241603	-3.09863	LENG9
SVIP	-0.468994	3.57608612761393	-2.59578	0.0199375457587891	0.395137506241603	-3.0989	SVIP
ARHGEF7	-0.377321	5.26796595231152	-2.59533	0.0199553889692043	0.395137506241603	-3.09961	ARHGEF7
ZNF462	-0.564923	1.48867595736588	-2.59517	0.0199619851119296	0.395137506241603	-3.09988	ZNF462
PCDHB9	-0.658494	1.18162924911263	-2.59494	0.0199712822903181	0.395137506241603	-3.10025	PCDHB9
BNIP2	-0.243861	9.92037044208268	-2.59481	0.0199764797182783	0.395137506241603	-3.10046	BNIP2
lnc-SBDS-3	0.806530090759766	2.61922371163053	2.59476661826997	0.0199780959877304	0.395137506241603	-3.10053	lnc-SBDS-3
lnc-PHACTR1-1	0.803185293482159	3.62292923783418	2.59457433038068	0.0199858078185932	0.395137506241603	-3.10084	lnc-PHACTR1-1
DISP1	-0.23914	4.91253443171419	-2.59424	0.0199992068890553	0.395176085752827	-3.10137	DISP1
CLINT1	-0.296276	9.64816127404505	-2.59395	0.0200108382953492	0.395179712789161	-3.10184	CLINT1
SERPINA6	0.769878204058466	4.27202326543431	2.59346237681588	0.0200304594087367	0.395341028467461	-3.10262	SERPINA6
JADE1	-0.289931	7.7413882347084	-2.59208	0.0200860738015957	0.395768249682869	-3.10485	JADE1
RARS2	-0.423507	9.45829783339486	-2.59204	0.0200876271737127	0.395768249682869	-3.10491	RARS2
YIPF2	0.47677183059375	7.86970954271875	2.59183009501287	0.0200961784622386	0.395768249682869	-3.10525	YIPF2
lnc-NSMCE1-1	-0.616568	3.88053909496042	-2.59171	0.0201008261011593	0.395768249682869	-3.10544	lnc-NSMCE1-1
JUN	-0.799463	4.70081061278893	-2.5915	0.020109429604396	0.395768249682869	-3.10578	JUN
ABHD17B	-0.218383	5.84976735337761	-2.59041	0.0201534471949716	0.396219666793104	-3.10753	ABHD17B
TM9SF1	0.243276002113431	6.08167137022074	2.59036548312892	0.0201553225634036	0.396219666793104	-3.10761	TM9SF1
UNC119	0.307414328819659	7.27718621724121	2.58961058979691	0.0201858718229346	0.396594362736314	-3.10882	UNC119
PHF2	-0.261733	8.36678174488207	-2.58932	0.02019766789652	0.396600395783771	-3.10929	PHF2
DDN	1.20272994522382	4.04480589199551	2.58891847172643	0.0202139196428036	0.396693863598397	-3.10994	DDN
KCNH3	0.920269717059243	10.5637388325114	2.58799636067728	0.0202513458397354	0.396916329110645	-3.11142	KCNH3
IL17F	1.60714777543594	1.57093226000859	2.58791937308203	0.0202544735751102	0.396916329110645	-3.11154	IL17F
ZSCAN31	-0.618654	1.19861760097214	-2.58765	0.0202655316935032	0.396916329110645	-3.11198	ZSCAN31
MALSU1	-0.197415	8.42615288422168	-2.58706	0.0202893595291224	0.396916329110645	-3.11292	MALSU1
ZNF268	-0.518289	4.95680566663965	-2.58705	0.0202896532435395	0.396916329110645	-3.11293	ZNF268
NCAPH	1.45060332146886	5.53780456431933	2.58685490049052	0.0202977668044871	0.396916329110645	-3.11325	NCAPH
lnc-METTL23-2	-0.52212	5.21827290240762	-2.58642	0.0203153055031176	0.396916329110645	-3.11395	lnc-METTL23-2
lnc-RNPC3-3	1.36520420314948	2.56146755244935	2.58637679151587	0.0203172408325176	0.396916329110645	-3.11402	lnc-RNPC3-3
GGNBP2	-0.332011	8.00077111496322	-2.58603	0.0203314964307445	0.396967301141007	-3.11459	GGNBP2
OR7E47P	0.879084334273434	5.8575364160625	2.58574874431613	0.020342849238657	0.396967301141007	-3.11503	OR7E47P
PPIG	-0.335258	8.75772149035742	-2.58498	0.0203743924981935	0.397017796002474	-3.11627	PPIG
ZEB1	-0.275115	7.69582189246619	-2.58483	0.0203804740140545	0.397017796002474	-3.11651	ZEB1
ZC3H4	-0.199936	9.18934930237077	-2.58467	0.0203870853766745	0.397017796002474	-3.11677	ZC3H4
SGPP2	-0.542595	1.56346980932796	-2.58435	0.0204000593941201	0.397017796002474	-3.11728	SGPP2
ANKRD13B	0.670757099657511	4.2152236707324	2.58421592070252	0.0204054794273993	0.397017796002474	-3.1175	ANKRD13B
lnc-AC091435	0.925381528513152	3.90842048776179	2.58399690205386	0.020414443450301	0.397017796002474	-3.11785	lnc-AC091435
XLOC_l2_007986	-0.943616	2.59430798283255	-2.5831	0.0204512343405915	0.397316899532589	-3.11929	XLOC_l2_007986
XLOC_l2_008140	-0.475708	3.81	-2.58282	0.0204625888617362	0.397316899532589	-3.11974	XLOC_l2_008140
POLR3GL	-0.465311	9.8978334975073	-2.5825	0.0204756991265121	0.397316899532589	-3.12025	POLR3GL
lnc-UPK3B-1	0.573855479237941	3.16395058566033	2.58217966555208	0.0204889650978342	0.397316899532589	-3.12077	lnc-UPK3B-1
RBPJL	0.54374272191888	1.25798097004603	2.58192031859568	0.0204996216708279	0.397316899532589	-3.12119	RBPJL
PSORS1C2	1.12045093868529	2.09669202873118	2.58170570373109	0.0205084442132334	0.397316899532589	-3.12153	PSORS1C2
UPF3A	-0.423672	5.52206577388665	-2.58008	0.0205752781639672	0.397316899532589	-3.12414	UPF3A
TTC14	-0.329099	7.94799855743024	-2.57998	0.0205796282944369	0.397316899532589	-3.12431	TTC14
SEZ6	0.863498717464322	1.96188098930208	2.57986735926962	0.0205841652667541	0.397316899532589	-3.12449	SEZ6
PRPF40B	-0.509166	1.86407878869095	-2.57974	0.0205892350026995	0.397316899532589	-3.12468	PRPF40B
lnc-IL18-1	0.533737813366276	4.73034086266296	2.57964146982591	0.0205934880513066	0.397316899532589	-3.12485	lnc-IL18-1
LOC102723701	1.27266206878256	13.1328308389499	2.57944	0.0206018317581485	0.397316899532589	-3.12517	LOC102723701
CLDN10	0.507163583304816	1.22145263391074	2.57918588935226	0.0206123028146312	0.397316899532589	-3.12558	CLDN10
PHOSPHO1	1.03651140352344	12.8892003989922	2.57907348831671	0.0206169473320702	0.397316899532589	-3.12576	PHOSPHO1
TAF1A-AS1	-0.88632	3.50187626517969	-2.57888	0.0206248803218621	0.397316899532589	-3.12607	TAF1A-AS1
SRRM2-AS1	-0.501833	1.94271585500677	-2.57884	0.0206264645459018	0.397316899532589	-3.12613	SRRM2-AS1
FDX1L	0.520397153136848	7.24556687154356	2.5788192016123	0.0206274583967989	0.397316899532589	-3.12617	FDX1L
BTLA	-0.747078	7.18401658347489	-2.57835	0.0206468954489714	0.397316899532589	-3.12692	BTLA
lnc-COMMD10-2	-0.746758	2.9167714631543	-2.578	0.0206615027711102	0.397316899532589	-3.12749	lnc-COMMD10-2
SLC35D1	-0.583909	3.50701622074407	-2.57776	0.02067128524287	0.397316899532589	-3.12787	SLC35D1
lnc-C5orf49-1	0.546698123624218	2.5429126911319	2.57773887029676	0.0206721716304244	0.397316899532589	-3.12791	lnc-C5orf49-1
LCE1A	1.31955121722462	11.3052689882946	2.57736808037837	0.0206875394207367	0.397316899532589	-3.1285	LCE1A
KIZ	-0.314011	5.58882690825492	-2.57657	0.0207207026848221	0.397316899532589	-3.12978	KIZ
lnc-SYNE1-1	0.426918403109764	1.25715537116335	2.57564917884412	0.0207589241001101	0.397316899532589	-3.13126	lnc-SYNE1-1
TMEM190	0.771321292180939	1.62605418483722	2.57525391411767	0.0207753724481005	0.397316899532589	-3.1319	TMEM190
LUC7L3	-0.459152	8.14168465707878	-2.57515	0.020779649335558	0.397316899532589	-3.13206	LUC7L3
LOC101927372	-0.444054	7.29347050825781	-2.57426	0.0208168249563075	0.397316899532589	-3.13349	LOC101927372
UBE2L6	0.790943055982243	8.16315774358701	2.57401013703736	0.0208272117677614	0.397316899532589	-3.13389	UBE2L6
NT5C1A	0.709168206710548	2.94488340947118	2.57308113994171	0.0208660121123118	0.397316899532589	-3.13539	NT5C1A
[truncated: 32,716 more rows]
